# Supplementary material for: Development of admixture mapping panels for African Americans from commercial high-density SNP arrays
Source: BMC Genomics. 2010 Jul 5;11:417. doi: 10.1186/1471-2164-11-417 (PMC2996945; doi:10.1186/1471-2164-11-417)
Supplement: Additional file 2 — Markers in the panel based on FST. δ, FST, and SIC values for AIMS in the panel based on FST. [file 1471-2164-11-417-S2.XLS]

## Sheet: diff_fst_supplement2
SNP	Chromosome	Position (bp)	Allele	CEU	YRI	|CEU - YRI|	FST	SIC
rs2980300	1	775852	C	0.875	0.093	0.782	0.613	0.356
rs819976	1	1411394	C	0.938	0.129	0.81	0.658	0.372
rs2821040	1	3396651	A	0.885	0.084	0.801	0.643	0.378
rs10399650	1	4065864	A	0.789	0.097	0.692	0.485	0.28
rs4412595	1	5753402	C	0.876	0.185	0.691	0.479	0.256
rs9434795	1	6475086	T	0.899	0.167	0.732	0.539	0.292
rs12068202	1	7883881	G	0.014	0.662	0.648	0.47	0.247
rs7530465	1	8990973	G	0.899	0.176	0.723	0.526	0.283
rs12140058	1	9971764	G	0.867	0.06	0.807	0.654	0.399
rs2273299	1	10141026	T	0.872	0.148	0.723	0.524	0.287
rs1057079	1	11127645	T	0.752	0.023	0.729	0.56	0.377
rs10803326	1	15145332	T	0.894	0.116	0.779	0.607	0.344
rs4920310	1	18436476	G	0.904	0.097	0.806	0.65	0.377
rs7522389	1	19845945	G	0.725	0.083	0.641	0.427	0.251
rs4654773	1	22124849	G	0.862	0.176	0.686	0.472	0.253
rs7554093	1	23071989	A	0.94	0.162	0.778	0.612	0.337
rs9424374	1	24695087	T	0.844	0.088	0.756	0.574	0.335
rs2982313	1	25872104	G	0.78	0.069	0.71	0.516	0.311
rs17162257	1	26801589	G	0.032	0.713	0.681	0.496	0.26
rs4908343	1	27804285	A	0.807	0.019	0.789	0.642	0.436
rs4428852	1	29479866	G	0.642	0.019	0.624	0.44	0.306
rs6687321	1	30774287	A	0.055	0.734	0.679	0.482	0.251
rs1934299	1	31715930	T	0.72	0.014	0.706	0.537	0.377
rs669538	1	32483947	C	0.693	0.019	0.674	0.496	0.343
rs11264110	1	35408814	A	0.899	0.032	0.867	0.755	0.488
rs4652895	1	36089158	C	0.839	0.093	0.747	0.56	0.325
rs479779	1	37028650	A	0.72	0.014	0.706	0.537	0.377
rs6656771	1	39168657	A	0.628	0.032	0.596	0.401	0.266
rs11207310	1	40253687	G	0.615	0.014	0.601	0.419	0.299
rs4284254	1	41985663	A	0.991	0.182	0.808	0.674	0.379
rs7517484	1	42023043	C	0.014	0.727	0.713	0.545	0.292
rs585655	1	43369601	G	0.945	0.222	0.723	0.537	0.285
rs12410334	1	44215108	C	0.83	0.042	0.789	0.632	0.401
rs12122125	1	45540018	C	0.894	0.218	0.677	0.464	0.243
rs1108866	1	47832676	T	0.032	0.699	0.667	0.479	0.25
rs2494881	1	50456740	T	0.023	0.713	0.69	0.512	0.27
rs10157619	1	52609324	G	0.95	0.162	0.788	0.628	0.347
rs10749690	1	53736069	A	0.835	0.069	0.765	0.591	0.355
rs6696913	1	54158859	C	0.11	0.824	0.714	0.512	0.275
rs11206697	1	56207400	T	0.963	0.231	0.732	0.557	0.297
rs563921	1	57374971	T	0.807	0.093	0.715	0.516	0.299
rs4912312	1	58437776	A	0.693	0.028	0.665	0.48	0.32
rs2984915	1	59026283	T	0.041	0.796	0.755	0.585	0.316
rs7514565	1	61214864	G	0.803	0.051	0.752	0.578	0.359
rs1056513	1	62152886	A	0.716	0.047	0.668	0.473	0.299
rs596985	1	64049623	A	0.991	0.236	0.755	0.601	0.329
rs615173	1	64116607	C	0.05	0.884	0.834	0.698	0.401
rs9326067	1	65634248	C	0.014	0.657	0.644	0.465	0.244
rs4437851	1	68200637	C	0.018	0.694	0.676	0.498	0.263
rs2494922	1	69263748	T	0.038	0.676	0.638	0.443	0.228
rs12727814	1	71786781	G	0.748	0.051	0.697	0.506	0.316
rs6662385	1	72946163	T	0.743	0.014	0.729	0.565	0.395
rs6693806	1	74634355	A	0.685	0.046	0.639	0.44	0.279
rs9324159	1	77060139	C	0.16	0.819	0.659	0.435	0.232
rs6674681	1	79493711	C	0.745	0.111	0.634	0.411	0.233
rs4607823	1	80685020	T	0.913	0.264	0.649	0.435	0.224
rs7524907	1	81640067	T	0.899	0.181	0.719	0.52	0.279
rs11161436	1	84979065	C	0.761	0.106	0.655	0.437	0.249
rs236307	1	93855505	G	0.869	0.051	0.818	0.674	0.418
rs6692717	1	94055681	A	0.876	0.157	0.719	0.517	0.282
rs4847214	1	95013410	T	0.046	0.653	0.607	0.405	0.206
rs10875219	1	99637095	G	0.032	0.678	0.645	0.454	0.235
rs1389383	1	100047258	G	0.83	0.097	0.733	0.54	0.312
rs1385120	1	101950388	G	0.908	0.125	0.783	0.614	0.346
rs12138977	1	103166045	T	0.711	0.032	0.679	0.493	0.324
rs11184939	1	106963771	T	0.619	0.019	0.601	0.415	0.29
rs1881822	1	107446768	G	0.676	0.033	0.643	0.452	0.297
rs345272	1	108299355	G	0.078	0.75	0.672	0.465	0.242
rs501163	1	109879957	A	0.812	0.148	0.664	0.441	0.241
rs2483350	1	112775306	C	0.679	0.032	0.646	0.456	0.3
rs11578123	1	113157451	T	0.074	0.838	0.764	0.588	0.322
rs2156042	1	115898566	A	0.963	0.218	0.745	0.574	0.309
rs12087334	1	116688978	C	0.922	0.023	0.899	0.81	0.537
rs798006	1	117146711	G	0.959	0.111	0.848	0.722	0.418
rs6693235	1	119806215	C	0.023	0.757	0.734	0.566	0.304
rs10494235	1	120322238	T	0.879	0.117	0.762	0.58	0.328
rs11240089	1	145527138	T	0.913	0.102	0.811	0.658	0.38
rs12117557	1	146274340	A	0.794	0.099	0.695	0.488	0.281
rs10788807	1	149743936	A	0.876	0.227	0.649	0.426	0.222
rs1984725	1	150739886	A	0.014	0.81	0.796	0.655	0.364
rs12022319	1	151114516	T	0.945	0.204	0.741	0.562	0.301
rs4074436	1	152798534	A	0.89	0.088	0.802	0.643	0.377
rs1891805	1	153171464	C	0.06	0.671	0.612	0.403	0.204
rs476000	1	154372993	A	0.051	0.704	0.652	0.453	0.233
rs11265198	1	157686931	A	0.971	0.181	0.791	0.64	0.354
rs12134393	1	158778848	G	0.05	0.778	0.727	0.545	0.29
rs10917809	1	159968434	G	0.908	0.208	0.7	0.497	0.263
rs6676438	1	160249713	C	0.72	0.014	0.706	0.537	0.377
rs12124253	1	161129470	C	0.748	0.037	0.711	0.53	0.342
rs1343315	1	163246439	A	0.83	0.176	0.654	0.428	0.229
rs10800212	1	164569336	G	0.046	0.684	0.638	0.439	0.225
rs909638	1	166622165	G	0.25	0.912	0.662	0.45	0.263
rs7545923	1	169415345	G	0.619	0.023	0.596	0.407	0.279
rs9425314	1	170660911	A	0.817	0.162	0.654	0.429	0.231
rs12078293	1	171831910	A	0.739	0.102	0.637	0.416	0.238
rs7547880	1	172219767	C	0.111	0.843	0.731	0.536	0.292
rs10798415	1	173990701	C	0.852	0.181	0.671	0.451	0.241
rs7527035	1	174702033	A	0.849	0.19	0.659	0.435	0.23
rs227517	1	175357715	T	0.867	0.159	0.708	0.502	0.273
rs7520853	1	176292917	T	0.711	0.014	0.697	0.526	0.369
rs2647226	1	178038783	T	0.638	0.037	0.601	0.403	0.263
rs679931	1	179750687	T	0.697	0.079	0.619	0.403	0.239
rs4478778	1	182605168	A	0.243	0.954	0.711	0.525	0.331
rs6694682	1	183756071	G	0.018	0.653	0.634	0.451	0.235
rs1555494	1	184152774	G	0.014	0.741	0.727	0.562	0.303
rs17526478	1	185117780	A	0.665	0.028	0.637	0.449	0.3
rs7551572	1	186174027	T	0.794	0.153	0.641	0.412	0.224
rs6428291	1	187592960	G	0.968	0.269	0.699	0.518	0.273
rs4658064	1	190884651	C	0.052	0.727	0.675	0.479	0.249
rs12036144	1	192091331	C	0.833	0.065	0.769	0.597	0.361
rs6428298	1	193935783	T	0.729	0.089	0.641	0.424	0.248
rs912760	1	194506743	T	0.821	0.181	0.641	0.41	0.218
rs7520503	1	195419612	A	0.088	0.787	0.699	0.496	0.262
rs2816949	1	198264401	A	0.787	0.097	0.69	0.482	0.278
rs832164	1	199521822	C	0.844	0.093	0.751	0.567	0.329
rs12737525	1	200362475	T	0.807	0.171	0.636	0.405	0.217
rs2494279	1	201522441	C	0.037	0.682	0.646	0.452	0.234
rs7541623	1	203126372	A	0.922	0.083	0.839	0.703	0.416
rs291090	1	205180660	G	0.023	0.796	0.773	0.618	0.338
rs7519519	1	206595654	G	0.804	0.102	0.702	0.497	0.285
rs9308409	1	207766596	T	0.81	0.102	0.708	0.506	0.29
rs9430044	1	208951322	G	0.071	0.718	0.646	0.437	0.224
rs10157273	1	211240485	G	0.019	0.694	0.676	0.498	0.263
rs853752	1	212109839	T	0.912	0.079	0.833	0.695	0.413
rs6656675	1	213344239	C	0.014	0.671	0.658	0.48	0.253
rs6604611	1	214721874	C	0.931	0.12	0.811	0.659	0.375
rs10482751	1	216622920	C	0.706	0.051	0.655	0.457	0.286
rs10779334	1	217173027	A	0.917	0.136	0.781	0.612	0.342
rs2008602	1	218098941	A	0.706	0.042	0.665	0.472	0.302
rs1222158	1	222055324	G	0.852	0.181	0.672	0.452	0.241
rs6686694	1	223376793	G	0.876	0.074	0.802	0.645	0.385
rs4653963	1	226720818	T	0.014	0.815	0.801	0.661	0.369
rs567131	1	227208117	A	0.727	0.051	0.676	0.481	0.3
rs12070887	1	228078939	A	0.995	0.125	0.87	0.769	0.452
rs12085703	1	230452532	G	0.023	0.75	0.727	0.557	0.298
rs2224402	1	231118964	G	0.739	0.088	0.651	0.436	0.255
rs6586371	1	232360275	A	0.917	0.074	0.843	0.71	0.425
rs10925210	1	234973430	A	0.333	0.972	0.639	0.45	0.301
rs10802563	1	235001582	G	0.729	0.019	0.711	0.54	0.371
rs6668029	1	236621195	T	0.019	0.648	0.63	0.446	0.232
rs1416381	1	237775456	T	0.83	0.056	0.775	0.608	0.374
rs7525142	1	238809528	G	0.807	0.019	0.789	0.642	0.436
rs4570413	1	239364928	C	0.38	0.995	0.616	0.441	0.333
rs6429389	1	241130532	T	0.051	0.769	0.718	0.532	0.282
rs10927075	1	242022743	T	0.727	0.051	0.676	0.481	0.3
rs9725312	1	243105441	A	0.051	0.874	0.822	0.68	0.386
rs9725614	1	244136999	C	0.042	0.799	0.757	0.589	0.318
rs6685883	1	245997942	C	0.853	0.148	0.705	0.497	0.272
rs11204592	1	246346107	A	0.775	0.051	0.724	0.541	0.337
rs6587761	1	247164683	A	0.019	0.843	0.824	0.692	0.391
rs2683966	2	565302	A	0.023	0.713	0.69	0.512	0.27
rs1107825	2	2479103	T	0.06	0.745	0.686	0.489	0.255
rs7567833	2	3669423	G	0.028	0.815	0.787	0.635	0.35
rs13026271	2	5119746	A	0.78	0.033	0.747	0.579	0.377
rs12618854	2	6165998	G	0.046	0.708	0.662	0.467	0.242
rs798443	2	7885726	A	0.808	0.032	0.776	0.618	0.402
rs3856461	2	8727463	T	0.959	0.153	0.806	0.658	0.367
rs2709583	2	9440401	T	0.853	0.185	0.668	0.447	0.238
rs1882646	2	10949239	A	0.867	0.213	0.654	0.43	0.225
rs930310	2	11616320	T	0.106	0.819	0.714	0.513	0.275
rs311992	2	13409519	G	0.881	0.065	0.816	0.668	0.404
rs10495620	2	14034442	A	0.94	0.171	0.769	0.599	0.327
rs4490149	2	15901666	G	0.642	0.028	0.614	0.424	0.284
rs798364	2	16762671	G	0.849	0.046	0.802	0.651	0.408
rs9808546	2	18485434	T	0.867	0.181	0.686	0.472	0.252
rs12614891	2	19918921	A	0.944	0.322	0.622	0.417	0.212
rs11897611	2	20638798	T	0.876	0.093	0.784	0.615	0.357
rs11894171	2	21734787	A	0.051	0.722	0.671	0.475	0.247
rs2119997	2	24546143	A	0.844	0.171	0.673	0.453	0.243
rs10189164	2	25486872	G	0.803	0.162	0.641	0.411	0.222
rs11126559	2	26614994	A	0.812	0.12	0.692	0.48	0.27
rs3769143	2	27304228	G	0.734	0.088	0.646	0.431	0.252
rs2541183	2	29833912	G	0.881	0.06	0.821	0.676	0.412
rs6548031	2	30838175	A	0.032	0.713	0.681	0.496	0.26
rs12620887	2	31241433	A	0.78	0.125	0.655	0.433	0.241
rs4670302	2	33921896	T	0.128	0.838	0.71	0.504	0.273
rs1911544	2	34997368	C	0.762	0.106	0.655	0.437	0.249
rs10175357	2	35015176	T	0.944	0.134	0.81	0.66	0.372
rs13006813	2	36822840	C	0.899	0.199	0.7	0.495	0.263
rs4670713	2	37507459	A	0.757	0.111	0.646	0.424	0.24
rs2373467	2	38958063	G	0.028	0.676	0.648	0.461	0.239
rs7596222	2	39464886	T	0.023	0.838	0.815	0.677	0.38
rs2373779	2	40070556	T	0.699	0.023	0.676	0.495	0.335
rs10196672	2	41675193	T	0.853	0.125	0.728	0.531	0.297
rs6753626	2	43817582	T	0.078	0.713	0.635	0.422	0.215
rs6740875	2	44971206	G	0.875	0.176	0.699	0.49	0.263
rs3924521	2	45848685	G	0.078	0.819	0.741	0.556	0.3
rs7582701	2	46404273	G	0.936	0.208	0.727	0.54	0.288
rs17557422	2	47287472	C	0.798	0.075	0.723	0.532	0.317
rs4563262	2	50539877	C	0.046	0.657	0.612	0.41	0.209
rs1357204	2	53462867	A	0.862	0.167	0.696	0.484	0.261
rs10181762	2	54470103	T	0.028	0.644	0.616	0.425	0.219
rs12619758	2	55032283	C	0.835	0.144	0.691	0.478	0.263
rs6731365	2	57789377	G	0.798	0.079	0.719	0.526	0.311
rs6719889	2	58090580	T	0.844	0.088	0.756	0.574	0.335
rs7567242	2	60406647	A	0.055	0.679	0.624	0.419	0.214
rs4643526	2	61038155	G	0.839	0.083	0.756	0.575	0.338
rs2422245	2	64595770	C	0.725	0.088	0.637	0.42	0.246
rs6710386	2	65685713	A	0.894	0.227	0.668	0.452	0.236
rs10174331	2	68810833	G	0.78	0.12	0.659	0.439	0.246
rs11885134	2	69105314	A	0.977	0.173	0.804	0.661	0.368
rs14234	2	70377646	A	0.615	0.019	0.596	0.411	0.287
rs6714538	2	71814372	A	0.019	0.62	0.602	0.417	0.215
rs10176044	2	72505992	G	0.89	0.145	0.745	0.556	0.306
rs1881244	2	73498597	G	0.95	0.097	0.852	0.728	0.426
rs3755445	2	74575678	G	0.881	0.037	0.844	0.717	0.458
rs9973349	2	77335790	C	0.014	0.708	0.694	0.523	0.279
rs6729688	2	78378716	G	0.821	0.134	0.686	0.472	0.261
rs1877190	2	79888956	T	0.729	0.097	0.632	0.412	0.238
rs11898728	2	80361889	C	0.078	0.759	0.681	0.477	0.249
rs1420755	2	82937356	C	0.697	0.014	0.683	0.509	0.359
rs11126951	2	84273498	T	0.764	0.023	0.741	0.575	0.386
rs6709476	2	85297435	A	0.078	0.769	0.691	0.488	0.256
rs7589635	2	86433196	T	0.862	0.162	0.7	0.491	0.266
rs13402825	2	87557421	C	0.867	0.227	0.64	0.413	0.215
rs1258419	2	88412285	C	0.699	0.056	0.644	0.441	0.273
rs7594727	2	96853597	C	0.927	0.139	0.788	0.623	0.348
rs1257089	2	97117312	A	0.784	0.06	0.724	0.537	0.329
rs744145	2	99556481	A	0.881	0.106	0.774	0.6	0.343
rs3791358	2	100398297	A	0.028	0.69	0.662	0.477	0.249
rs6543095	2	101779018	C	0.06	0.741	0.681	0.483	0.252
rs11123953	2	102959972	C	0.037	0.639	0.602	0.405	0.206
rs6543234	2	103867194	T	0.697	0.019	0.679	0.501	0.346
rs11679895	2	104280780	A	0.211	0.977	0.766	0.608	0.407
rs832182	2	107693192	G	0.904	0.111	0.793	0.628	0.358
rs260699	2	108933877	A	0.894	0.164	0.731	0.536	0.291
rs163660	2	110191475	G	0.096	0.782	0.686	0.478	0.251
rs13426054	2	111194437	G	0.023	0.713	0.69	0.512	0.27
rs13023868	2	113399092	A	0.894	0.182	0.711	0.509	0.273
rs3791737	2	114376108	G	0.881	0.185	0.696	0.486	0.259
rs13421739	2	116441385	G	0.94	0.278	0.663	0.461	0.238
rs432349	2	117702548	A	0.078	0.824	0.746	0.562	0.304
rs4073566	2	118878108	A	0.78	0.079	0.701	0.502	0.297
rs6749634	2	119532698	C	0.718	0.023	0.694	0.517	0.35
rs1548039	2	120835391	A	0.885	0.171	0.714	0.511	0.276
rs2580359	2	121780314	G	0.055	0.856	0.801	0.647	0.362
rs6717428	2	122964009	G	0.899	0.125	0.774	0.6	0.337
rs4848791	2	123154597	G	0.782	0.079	0.704	0.505	0.299
rs11123006	2	124213267	T	0.807	0.116	0.692	0.481	0.271
rs13008155	2	127379333	C	0.899	0.088	0.811	0.658	0.386
rs841078	2	128997110	G	0.748	0.093	0.655	0.44	0.256
rs11676103	2	129810453	C	0.95	0.119	0.83	0.693	0.397
rs4233595	2	130200380	G	0.073	0.764	0.69	0.49	0.256
rs4569490	2	131377233	G	0.642	0.033	0.609	0.415	0.274
rs6727232	2	132613694	A	0.904	0.171	0.732	0.539	0.292
rs1036543	2	133392684	G	0.018	0.662	0.644	0.461	0.241
rs3791293	2	134834241	G	0.794	0.088	0.706	0.505	0.295
rs6740829	2	135289734	A	0.716	0.028	0.688	0.506	0.337
rs309137	2	136482421	T	0.794	0.023	0.77	0.614	0.411
rs1374113	2	137104913	G	0.867	0.097	0.77	0.593	0.343
rs1117382	2	138185505	C	0.202	0.991	0.789	0.646	0.457
rs6705862	2	139109839	A	0.711	0.014	0.697	0.526	0.369
rs2141252	2	140622045	C	0.647	0.042	0.605	0.406	0.261
rs6720897	2	142999998	C	0.832	0.069	0.762	0.587	0.352
rs1031735	2	143113920	G	0.867	0.069	0.798	0.639	0.384
rs2840149	2	145973644	T	0.089	0.782	0.694	0.489	0.258
rs987214	2	146721397	G	0.018	0.694	0.676	0.498	0.263
rs6757820	2	147996163	C	0.88	0.181	0.699	0.49	0.263
rs1979038	2	148927368	A	0.11	0.819	0.709	0.506	0.271
rs11894267	2	150863814	A	0.06	0.745	0.686	0.489	0.255
rs1518688	2	151768479	T	0.815	0.181	0.634	0.402	0.214
rs6433569	2	152260308	C	0.771	0.014	0.757	0.601	0.418
rs11680004	2	153589661	G	0.161	0.838	0.677	0.459	0.248
rs6714832	2	154516943	C	0.61	0.014	0.595	0.413	0.295
rs1481237	2	157806166	C	0.885	0.093	0.793	0.629	0.366
rs10497191	2	158375463	C	0.876	0.028	0.848	0.726	0.476
rs10186922	2	159439712	G	0.872	0.218	0.654	0.431	0.225
rs11901072	2	160661295	C	0.743	0.028	0.715	0.54	0.358
rs2060447	2	163308799	C	0.835	0.014	0.821	0.69	0.474
rs1437660	2	164461232	A	0.743	0.032	0.711	0.532	0.348
rs1858102	2	165445690	T	0.867	0.185	0.682	0.466	0.248
rs7560203	2	167433372	T	0.725	0.014	0.711	0.542	0.38
rs10198914	2	168517919	G	0.867	0.181	0.686	0.472	0.252
rs11678181	2	169167619	C	0.821	0.046	0.775	0.611	0.384
rs2059723	2	171539443	C	0.912	0.227	0.685	0.479	0.251
rs7608333	2	172957296	G	0.766	0.106	0.66	0.442	0.252
rs2113807	2	173492904	G	0.706	0.037	0.669	0.48	0.311
rs12466967	2	174052326	C	0.899	0.125	0.774	0.6	0.337
rs1376865	2	175332843	G	0.12	0.783	0.663	0.443	0.232
rs711826	2	176707068	G	0.023	0.616	0.593	0.404	0.207
rs4894228	2	177557700	T	0.055	0.731	0.676	0.479	0.249
rs13009207	2	178209878	G	0.775	0.083	0.692	0.488	0.287
rs168158	2	179643864	G	0.729	0.097	0.632	0.412	0.238
rs10930976	2	182265469	C	0.014	0.625	0.611	0.429	0.224
rs288298	2	183366112	G	0.028	0.634	0.607	0.416	0.213
rs7424137	2	189591889	G	0.722	0.037	0.685	0.498	0.323
rs256550	2	190452983	T	0.917	0.167	0.75	0.566	0.308
rs1517835	2	191952638	A	0.06	0.764	0.704	0.512	0.269
rs6710083	2	192480837	G	0.936	0.139	0.797	0.639	0.357
rs9646822	2	195393407	C	0.894	0.114	0.779	0.607	0.345
rs13028172	2	196440546	G	0.778	0.065	0.713	0.521	0.316
rs1456562	2	198817567	T	0.128	0.778	0.649	0.425	0.222
rs10931819	2	199184217	C	0.064	0.769	0.704	0.51	0.269
rs1966710	2	200916053	A	0.083	0.773	0.691	0.487	0.255
rs920249	2	201020574	C	0.89	0.208	0.682	0.469	0.247
rs7595229	2	202507542	T	0.839	0.12	0.719	0.518	0.291
rs2247197	2	204014678	C	0.032	0.639	0.607	0.413	0.211
rs6747533	2	205452527	T	0.904	0.153	0.751	0.566	0.31
rs1362663	2	206477834	C	0.023	0.75	0.727	0.557	0.298
rs1545503	2	208612065	C	0.78	0.079	0.701	0.502	0.297
rs7595880	2	209105491	C	0.055	0.718	0.663	0.463	0.239
rs288081	2	210141245	A	0.907	0.083	0.824	0.679	0.401
rs4356603	2	211216532	A	0.078	0.785	0.707	0.51	0.269
rs6711391	2	212870545	T	0.917	0.181	0.736	0.547	0.295
rs4131363	2	213416004	G	0.853	0.208	0.645	0.417	0.219
rs12105206	2	214910717	C	0.862	0.12	0.742	0.551	0.31
rs4287768	2	215230212	A	0.096	0.762	0.665	0.452	0.235
rs11695198	2	216274689	A	0.729	0.023	0.706	0.531	0.359
rs6735740	2	217696667	G	0.944	0.171	0.773	0.606	0.332
rs6754599	2	219440386	C	0.83	0.116	0.715	0.512	0.289
rs2385622	2	220408356	T	0.734	0.019	0.715	0.545	0.374
rs1424340	2	222361542	A	0.954	0.218	0.737	0.559	0.299
rs4674659	2	223070724	A	0.078	0.829	0.751	0.569	0.309
rs744396	2	224279025	G	0.927	0.097	0.829	0.688	0.4
rs11903376	2	226392230	C	0.991	0.153	0.838	0.717	0.411
rs13421567	2	227442419	C	0.101	0.745	0.644	0.425	0.219
rs6719349	2	229994895	T	0.75	0.093	0.657	0.443	0.257
rs6715560	2	231486014	G	0.939	0.194	0.745	0.565	0.304
rs6738099	2	232870364	A	0.83	0.13	0.701	0.492	0.273
rs6740118	2	234524845	C	0.867	0.07	0.797	0.638	0.383
rs10929113	2	235837030	T	0.819	0.106	0.713	0.511	0.291
rs935925	2	236879284	T	0.986	0.19	0.796	0.655	0.364
rs10194455	2	237087269	T	0.927	0.171	0.755	0.576	0.313
rs2875729	2	238132139	T	0.151	0.917	0.765	0.588	0.346
rs11889825	2	239082184	G	0.83	0.139	0.691	0.478	0.264
rs7605835	2	240652278	G	0.799	0.167	0.632	0.4	0.215
rs2240538	2	241683819	G	0.812	0.171	0.641	0.411	0.22
rs162734	3	342757	C	0.222	0.875	0.653	0.43	0.24
rs9878022	3	1118424	T	0.917	0.171	0.746	0.561	0.305
rs12638512	3	2751203	C	0.775	0.075	0.7	0.502	0.299
rs2596889	3	3893983	G	0.028	0.704	0.676	0.493	0.258
rs11130135	3	4784618	A	0.894	0.199	0.695	0.488	0.259
rs1811510	3	5750231	G	0.959	0.042	0.917	0.841	0.536
rs9856242	3	6017831	T	0.338	0.949	0.611	0.407	0.255
rs17288498	3	7115857	G	0.7	0.051	0.649	0.449	0.281
rs2193766	3	8804321	T	0.024	0.681	0.657	0.472	0.246
rs11719375	3	10681597	T	0.835	0.056	0.779	0.615	0.378
rs6806919	3	12814915	C	0.06	0.731	0.672	0.472	0.245
rs7636739	3	15308555	A	0.908	0.236	0.672	0.461	0.24
rs7634023	3	23818477	C	0.784	0.069	0.715	0.522	0.314
rs1511540	3	24127390	C	0.822	0.084	0.738	0.55	0.323
rs2932015	3	25730717	C	0.817	0.046	0.77	0.605	0.38
rs6763642	3	26724657	A	0.922	0.19	0.732	0.543	0.291
rs4367017	3	27693431	C	0.899	0.167	0.732	0.539	0.292
rs7633531	3	28803529	G	0.824	0.088	0.736	0.546	0.319
rs9310887	3	29261516	A	0.844	0.157	0.687	0.471	0.256
rs1494730	3	30846244	T	0.858	0.199	0.659	0.435	0.23
rs9863982	3	31509158	T	0.803	0.056	0.747	0.57	0.351
rs1599772	3	32898430	T	0.023	0.722	0.699	0.523	0.277
rs13063064	3	33993903	T	0.745	0.079	0.667	0.459	0.272
rs9845811	3	35945887	A	0.069	0.764	0.695	0.497	0.261
rs7623430	3	36186347	C	0.252	0.958	0.706	0.522	0.333
rs7630022	3	39090498	G	0.794	0.083	0.71	0.512	0.301
rs2679824	3	40143326	C	0.771	0.116	0.655	0.435	0.245
rs9864051	3	41700009	G	0.028	0.727	0.699	0.52	0.275
rs9847688	3	42054115	T	0.706	0.042	0.665	0.472	0.302
rs13320571	3	43309024	G	0.069	0.833	0.765	0.59	0.323
rs6441919	3	45517901	C	0.037	0.662	0.625	0.43	0.221
rs1531136	3	46876658	C	0.844	0.069	0.775	0.605	0.363
rs4075082	3	48530086	C	0.028	0.718	0.69	0.509	0.268
rs2282751	3	50266789	G	0.844	0.162	0.682	0.465	0.252
rs6786894	3	53634979	G	0.06	0.762	0.702	0.509	0.268
rs9856661	3	54052296	A	0.862	0.153	0.71	0.504	0.275
rs1444866	3	55360133	A	0.628	0.028	0.601	0.409	0.275
rs9825091	3	56771066	C	0.904	0.176	0.728	0.533	0.287
rs294451	3	59862828	G	0.885	0.231	0.654	0.433	0.225
rs11130791	3	60849117	C	0.769	0.06	0.708	0.517	0.316
rs12634258	3	61266778	C	0.872	0.181	0.691	0.479	0.256
rs12633666	3	62764219	A	0.821	0.167	0.654	0.428	0.23
rs4688486	3	64557121	C	0.853	0.065	0.788	0.626	0.379
rs2566349	3	65836434	A	0.271	0.958	0.688	0.499	0.319
rs11709533	3	66622318	C	0.995	0.162	0.833	0.712	0.408
rs4422316	3	69285295	G	0.018	0.718	0.699	0.526	0.279
rs6549361	3	70961251	C	0.046	0.727	0.681	0.489	0.255
rs9880362	3	71164275	A	0.986	0.097	0.889	0.796	0.475
rs11721278	3	72676000	A	0.202	0.977	0.775	0.62	0.415
rs4132538	3	73736722	G	0.817	0.125	0.692	0.48	0.268
rs682415	3	74382798	A	0.757	0.037	0.72	0.541	0.349
rs7615109	3	75456288	C	0.89	0.259	0.63	0.407	0.208
rs2324496	3	76411672	C	0.87	0.176	0.694	0.483	0.259
rs6548616	3	79482265	T	0.743	0.047	0.696	0.507	0.32
rs2639242	3	81102218	T	0.05	0.838	0.788	0.628	0.347
rs7621875	3	82872341	C	0.101	0.764	0.663	0.448	0.233
rs4333087	3	86748098	A	0.821	0.079	0.742	0.556	0.328
rs11917983	3	87541530	G	0.963	0.167	0.797	0.646	0.358
rs1864617	3	88031008	T	0.787	0.111	0.676	0.462	0.262
rs1521807	3	90161313	T	0.043	0.724	0.681	0.491	0.256
rs937878	3	97955429	T	0.812	0.023	0.789	0.64	0.427
rs7643847	3	98432373	C	0.986	0.13	0.857	0.744	0.431
rs7623192	3	99847601	C	0.844	0.079	0.765	0.589	0.349
rs1481532	3	100561401	G	0.944	0.171	0.773	0.606	0.332
rs277639	3	101570024	C	0.128	0.801	0.672	0.455	0.24
rs6798135	3	104739833	T	0.702	0.037	0.665	0.474	0.308
rs2399010	3	105545355	G	0.014	0.736	0.722	0.557	0.3
rs9851350	3	106052750	A	0.853	0.13	0.724	0.524	0.292
rs9840375	3	107247813	C	0.761	0.093	0.669	0.457	0.265
rs877859	3	109196765	A	0.688	0.046	0.642	0.443	0.281
rs10049362	3	110344094	G	0.803	0.111	0.692	0.482	0.273
rs11708432	3	111522331	T	0.954	0.176	0.778	0.616	0.338
rs1462309	3	112009941	T	0.85	0.024	0.827	0.695	0.461
rs9288952	3	113667715	A	0.963	0.111	0.852	0.73	0.424
rs2399433	3	114217977	G	0.757	0.12	0.637	0.411	0.231
rs6762934	3	115902638	T	0.766	0.093	0.673	0.463	0.269
rs6806816	3	116691828	A	0.046	0.81	0.764	0.597	0.324
rs7431707	3	117464606	C	0.858	0.111	0.747	0.558	0.317
rs2869782	3	118567115	C	0.959	0.162	0.797	0.644	0.357
rs9289117	3	120158216	T	0.807	0.144	0.664	0.442	0.242
rs2461825	3	121012295	G	0.792	0.024	0.768	0.61	0.408
rs9810050	3	123803333	A	0.093	0.769	0.675	0.465	0.242
rs702032	3	124854663	C	0.963	0.102	0.861	0.745	0.436
rs2280422	3	125179620	G	0.656	0.023	0.633	0.446	0.304
rs10470322	3	127466300	A	0.771	0.116	0.655	0.435	0.245
rs1702122	3	129566022	A	0.784	0.153	0.632	0.401	0.218
rs6780938	3	130884195	G	0.872	0.014	0.858	0.745	0.51
rs4682600	3	131773901	T	0.826	0.116	0.71	0.506	0.285
rs6439295	3	132605421	G	0.051	0.694	0.644	0.443	0.227
rs1505809	3	133384082	G	0.084	0.704	0.62	0.402	0.204
rs6781238	3	134780810	T	0.683	0.053	0.631	0.427	0.267
rs11923284	3	136006276	T	0.06	0.741	0.681	0.483	0.252
rs9289539	3	138691415	T	0.771	0.093	0.678	0.469	0.272
rs641320	3	139830647	A	0.052	0.838	0.786	0.625	0.345
rs936663	3	140131749	C	0.289	0.981	0.692	0.517	0.356
rs6767558	3	141345818	C	0.018	0.718	0.699	0.526	0.279
rs9816809	3	142238268	T	0.06	0.755	0.695	0.5	0.262
rs6805279	3	143398945	C	0.741	0.102	0.639	0.419	0.24
rs6781362	3	144136370	G	0.812	0.056	0.756	0.582	0.359
rs16855922	3	145928416	C	0.954	0.093	0.861	0.743	0.438
rs4309691	3	149526520	G	0.784	0.079	0.706	0.508	0.301
rs6777996	3	150449377	C	0.647	0.032	0.614	0.421	0.278
rs6440705	3	152122581	G	0.032	0.63	0.598	0.403	0.206
rs7622540	3	154615237	C	0.023	0.634	0.611	0.423	0.218
rs6770663	3	157514872	G	0.083	0.801	0.718	0.522	0.278
rs11719286	3	158284950	C	0.725	0.065	0.66	0.456	0.277
rs9829229	3	160784968	C	0.028	0.771	0.744	0.576	0.31
rs9861636	3	161305361	C	0.736	0.032	0.704	0.523	0.343
rs9809208	3	162031251	A	0.349	0.968	0.619	0.426	0.281
rs2063361	3	163348639	G	0.853	0.144	0.71	0.504	0.277
rs1355535	3	166988453	G	0.743	0.046	0.697	0.508	0.321
rs12491503	3	167189549	G	0.662	0.019	0.644	0.461	0.32
rs7618370	3	169391997	A	0.868	0.069	0.798	0.64	0.385
rs9848313	3	170490888	C	0.023	0.673	0.65	0.466	0.243
rs9816125	3	171705373	C	0.683	0.056	0.628	0.423	0.262
rs6766328	3	172645501	G	0.844	0.134	0.71	0.504	0.279
rs4527384	3	176192412	C	0.119	0.81	0.691	0.48	0.255
rs2902242	3	177345372	A	0.833	0.201	0.632	0.4	0.21
rs1978396	3	179085854	A	0.894	0.106	0.788	0.621	0.356
rs9843328	3	181963975	C	0.284	0.916	0.631	0.415	0.244
rs2567644	3	182421421	T	0.876	0.125	0.751	0.564	0.316
rs1561072	3	183235313	A	0.899	0.218	0.681	0.471	0.247
rs2872603	3	184574255	T	0.06	0.773	0.714	0.524	0.277
rs9835117	3	187204531	C	0.995	0.255	0.741	0.585	0.321
rs6765513	3	188351232	T	0.75	0.019	0.731	0.565	0.387
rs6793627	3	190526993	C	0.954	0.056	0.899	0.808	0.501
rs6798854	3	193536935	G	0.936	0.245	0.69	0.493	0.258
rs7621131	3	194079059	G	0.115	0.773	0.658	0.439	0.229
rs1466733	3	195602287	A	0.775	0.032	0.743	0.573	0.374
rs7626279	3	197816111	G	0.202	0.856	0.655	0.43	0.236
rs1963236	3	198680894	G	0.904	0.171	0.732	0.539	0.292
rs9758190	3	199087473	G	0.784	0.056	0.729	0.545	0.336
rs1052682	4	2221999	C	0.812	0.088	0.724	0.529	0.309
rs1853077	4	3593937	G	0.819	0.131	0.689	0.475	0.264
rs4234727	4	4432255	A	0.651	0.028	0.624	0.434	0.291
rs11729112	4	5288093	C	0.872	0.051	0.821	0.678	0.421
rs16838138	4	6109602	A	0.826	0.153	0.673	0.453	0.247
rs11932646	4	7697156	A	0.913	0.252	0.661	0.449	0.232
rs4696917	4	8756821	A	0.927	0.218	0.709	0.513	0.271
rs13103452	4	9303760	C	0.67	0.051	0.619	0.415	0.26
rs6836689	4	10094675	G	0.037	0.713	0.676	0.488	0.255
rs6824314	4	12063703	C	0.073	0.729	0.656	0.447	0.23
rs12501307	4	13149616	G	0.83	0.065	0.765	0.592	0.359
rs207687	4	16383928	C	0.05	0.681	0.63	0.428	0.219
rs10016578	4	17675444	C	0.812	0.037	0.775	0.614	0.394
rs6834186	4	18330041	A	0.056	0.752	0.697	0.504	0.264
rs1967398	4	20863634	A	0.908	0.245	0.663	0.45	0.233
rs6830224	4	21474137	C	0.904	0.088	0.816	0.665	0.39
rs10000609	4	25425146	A	0.968	0.19	0.778	0.621	0.34
rs10517192	4	29385947	C	0.111	0.801	0.69	0.48	0.254
rs4261944	4	30612734	T	0.657	0.028	0.63	0.44	0.295
rs1116083	4	31951335	C	0.784	0.106	0.678	0.465	0.265
rs1015356	4	32684900	G	0.849	0.019	0.83	0.701	0.473
rs719776	4	33363055	G	0.885	0.028	0.858	0.741	0.485
rs6817183	4	34174660	C	0.817	0.032	0.784	0.629	0.409
rs997572	4	35725168	A	0.72	0.037	0.683	0.496	0.321
rs1599162	4	36507452	T	0.897	0.222	0.675	0.462	0.242
rs7660114	4	38408859	T	0.882	0.157	0.725	0.526	0.287
rs2890698	4	39263170	G	0.748	0.12	0.627	0.401	0.224
rs1688939	4	40243855	A	0.761	0.079	0.683	0.478	0.283
rs10026397	4	41260644	G	0.807	0.065	0.743	0.561	0.34
rs6447160	4	42146978	C	0.096	0.757	0.661	0.446	0.231
rs11724532	4	43070047	T	0.826	0.051	0.774	0.609	0.378
rs6554227	4	52679148	G	0.995	0.194	0.801	0.666	0.375
rs7699089	4	53231790	T	0.839	0.19	0.65	0.422	0.224
rs1492769	4	54952368	A	0.904	0.213	0.691	0.484	0.255
rs10014689	4	55777027	T	0.028	0.699	0.672	0.487	0.255
rs35535963	4	57325081	C	0.784	0.028	0.757	0.593	0.392
rs511325	4	58284180	C	0.115	0.759	0.645	0.422	0.218
rs12504530	4	60641999	T	0.839	0.102	0.738	0.546	0.313
rs335338	4	62014287	T	0.032	0.63	0.597	0.403	0.205
rs13114093	4	63412383	G	0.931	0.13	0.802	0.645	0.363
rs7659548	4	64295123	A	0.023	0.643	0.62	0.432	0.223
rs6551906	4	65610993	G	0.826	0.148	0.678	0.459	0.251
rs7679122	4	69854872	A	0.83	0.093	0.738	0.547	0.318
rs7665492	4	71730123	C	0.037	0.755	0.718	0.539	0.286
rs12696756	4	72619106	T	0.807	0.056	0.752	0.576	0.355
rs12504695	4	73418989	T	0.789	0.136	0.653	0.429	0.237
rs1951703	4	74790903	T	0.032	0.787	0.755	0.589	0.319
rs6446975	4	75254908	G	0.936	0.051	0.885	0.783	0.488
rs7654088	4	76251337	T	0.858	0.097	0.761	0.58	0.335
rs7664889	4	77306728	G	0.94	0.176	0.764	0.592	0.323
rs6836305	4	78833246	G	0.803	0.111	0.692	0.482	0.273
rs1390738	4	79700602	G	0.826	0.042	0.784	0.626	0.397
rs6843114	4	80020226	G	0.018	0.736	0.718	0.548	0.293
rs6817424	4	81217787	G	0.849	0.139	0.71	0.504	0.278
rs7687935	4	82284590	A	0.839	0.037	0.802	0.654	0.419
rs9968403	4	83666965	C	0.798	0.102	0.696	0.49	0.281
rs4693573	4	84318348	T	0.849	0.111	0.738	0.545	0.309
rs2178603	4	85309773	A	0.812	0.014	0.798	0.657	0.453
rs4398517	4	86246984	A	0.028	0.778	0.75	0.585	0.316
rs12651081	4	88103790	A	0.638	0.028	0.61	0.419	0.281
rs2622610	4	89246566	G	0.944	0.097	0.847	0.719	0.42
rs3857050	4	90844442	T	0.894	0.144	0.751	0.565	0.312
rs12643810	4	91652817	A	0.725	0.046	0.678	0.486	0.307
rs2099383	4	94478344	T	0.087	0.745	0.658	0.446	0.23
rs7683902	4	95003638	T	0.835	0.153	0.682	0.465	0.253
rs1985147	4	96861603	T	0.849	0.139	0.71	0.504	0.278
rs10021842	4	98610542	T	0.977	0.194	0.783	0.631	0.347
rs1881157	4	99931100	A	0.764	0.093	0.671	0.46	0.267
rs10021082	4	100663201	T	0.94	0.227	0.714	0.524	0.277
rs920559	4	102437738	G	0.139	0.808	0.67	0.45	0.238
rs7662047	4	103310753	G	0.995	0.162	0.833	0.712	0.408
rs3900348	4	104728616	C	0.716	0.023	0.692	0.515	0.348
rs7657799	4	105594872	T	0.959	0.176	0.783	0.624	0.343
rs6533218	4	106973294	C	0.794	0.083	0.71	0.512	0.301
rs7436583	4	110552555	T	0.188	0.861	0.673	0.454	0.25
rs4698804	4	111159494	C	0.023	0.685	0.662	0.479	0.251
rs159471	4	112180135	C	0.096	0.757	0.661	0.446	0.231
rs12503758	4	114068491	T	0.849	0.046	0.802	0.651	0.408
rs4240297	4	115875794	G	0.72	0.042	0.679	0.488	0.312
rs1827950	4	117317931	T	0.885	0.023	0.862	0.75	0.497
rs1903180	4	118962959	A	0.69	0.074	0.616	0.402	0.24
rs6820851	4	119235665	G	0.718	0.042	0.676	0.485	0.31
rs17051152	4	121772648	C	0.014	0.597	0.583	0.401	0.208
rs12108442	4	123721113	G	0.014	0.648	0.634	0.454	0.238
rs6811497	4	124441824	G	0.608	0.019	0.59	0.404	0.283
rs17009954	4	126678239	C	0.904	0.236	0.668	0.455	0.236
rs1216440	4	129763009	A	0.766	0.083	0.683	0.477	0.28
rs2968973	4	130959854	T	0.681	0.065	0.615	0.404	0.246
rs11099027	4	131172431	C	0.972	0.181	0.792	0.642	0.355
rs7694118	4	134288085	A	0.019	0.653	0.634	0.451	0.235
rs12646936	4	136982089	G	0.743	0.079	0.664	0.455	0.269
rs1451111	4	137415694	G	0.927	0.218	0.709	0.513	0.271
rs1913607	4	138328726	T	0.935	0.231	0.703	0.508	0.268
rs2646076	4	140836324	G	0.817	0.134	0.682	0.467	0.258
rs10016497	4	141433672	A	0.821	0.134	0.687	0.473	0.262
rs4956510	4	142237715	C	0.807	0.088	0.719	0.523	0.306
rs1219270	4	143315182	C	0.876	0.046	0.83	0.693	0.434
rs2068991	4	146642965	G	0.023	0.699	0.676	0.495	0.26
rs7661297	4	148845242	T	0.904	0.075	0.829	0.687	0.41
rs17614025	4	149029710	G	0.945	0.065	0.88	0.775	0.473
rs2135194	4	150943708	A	0.702	0.033	0.669	0.482	0.316
rs6835367	4	151729289	C	0.899	0.12	0.779	0.607	0.343
rs4591577	4	152381075	A	0.899	0.14	0.759	0.577	0.32
rs4696324	4	153704882	G	0.72	0.093	0.628	0.408	0.237
rs2083290	4	154770175	A	0.018	0.69	0.671	0.493	0.26
rs9994741	4	155339913	G	0.922	0.083	0.839	0.703	0.416
rs7679296	4	156759089	C	0.963	0.218	0.746	0.575	0.309
rs11100039	4	157201497	C	0.844	0.171	0.673	0.453	0.243
rs11100110	4	158634388	G	0.693	0.069	0.624	0.413	0.249
rs11559290	4	159821126	T	0.839	0.102	0.738	0.546	0.313
rs1434621	4	162869105	C	0.803	0.037	0.766	0.602	0.387
rs6841926	4	165920129	G	0.931	0.12	0.811	0.659	0.375
rs7667026	4	166669365	G	0.959	0.153	0.806	0.658	0.367
rs7684252	4	167212437	A	0.634	0.023	0.611	0.423	0.289
rs35646569	4	168014740	G	0.05	0.676	0.625	0.423	0.216
rs2062588	4	170008917	C	0.844	0.102	0.742	0.552	0.317
rs9312497	4	171992120	G	0.106	0.852	0.746	0.558	0.307
rs7665693	4	172629632	G	0.79	0.019	0.771	0.617	0.42
rs7681059	4	173989533	A	0.876	0.167	0.709	0.504	0.273
rs4488918	4	175097390	A	0.248	0.944	0.697	0.504	0.312
rs13107001	4	176636581	G	0.069	0.87	0.801	0.644	0.363
rs2171083	4	177865986	C	0.907	0.083	0.824	0.679	0.401
rs2574904	4	178081562	C	0.904	0.134	0.769	0.593	0.331
rs13151036	4	180169855	C	0.917	0.25	0.667	0.457	0.237
rs13151814	4	181288319	A	0.761	0.069	0.692	0.493	0.297
rs12645288	4	183212068	A	0.679	0.023	0.656	0.472	0.321
rs6834333	4	185089803	C	0.876	0.069	0.807	0.653	0.392
rs2016098	4	186673707	A	0.917	0.12	0.797	0.636	0.36
rs2289256	4	187326127	A	0.028	0.718	0.69	0.509	0.268
rs1487589	4	188267084	C	0.959	0.218	0.741	0.567	0.304
rs11132733	4	190878164	C	0.826	0.19	0.636	0.404	0.214
rs7728035	5	997298	A	0.922	0.102	0.82	0.673	0.389
rs10071261	5	1066694	C	0.908	0.097	0.811	0.658	0.382
rs378257	5	2571738	C	0.817	0.028	0.789	0.638	0.419
rs1565807	5	3018167	G	0.954	0.259	0.695	0.506	0.265
rs16777	5	4927950	T	0.839	0.093	0.747	0.56	0.325
rs4143541	5	5778162	C	0.018	0.773	0.755	0.596	0.324
rs6864381	5	6541132	G	0.894	0.148	0.745	0.557	0.306
rs1805972	5	9256914	T	0.995	0.162	0.833	0.712	0.408
rs2012362	5	10503427	C	0.902	0.074	0.828	0.686	0.41
rs13357360	5	11759034	C	0.028	0.801	0.773	0.616	0.337
rs13163249	5	12838191	G	0.844	0.069	0.775	0.605	0.363
rs2676233	5	13693617	C	0.796	0.139	0.657	0.434	0.239
rs6887662	5	14472552	A	0.927	0.185	0.741	0.557	0.3
rs871722	5	17490494	G	0.771	0.056	0.715	0.527	0.326
rs12516484	5	18764837	T	0.725	0.08	0.645	0.432	0.255
rs12109816	5	19786897	T	0.862	0.13	0.733	0.537	0.299
rs6451665	5	20156249	G	0.948	0.264	0.684	0.489	0.255
rs6452014	5	21904182	A	0.917	0.208	0.709	0.511	0.271
rs12153202	5	23569503	C	0.696	0.037	0.659	0.468	0.304
rs1966590	5	24815322	G	0.945	0.144	0.801	0.647	0.362
rs6879849	5	26405211	T	0.873	0.227	0.646	0.421	0.219
rs325350	5	27447045	C	0.06	0.778	0.718	0.53	0.281
rs7727623	5	28248480	T	0.78	0.111	0.669	0.453	0.256
rs7714189	5	31786103	C	0.761	0.097	0.664	0.45	0.26
rs4867100	5	32043470	T	0.055	0.796	0.741	0.562	0.301
rs35389	5	33990637	A	0.986	0.153	0.833	0.708	0.403
rs11743355	5	34302334	C	0.018	0.673	0.655	0.474	0.248
rs2962089	5	35168107	C	0.046	0.713	0.667	0.472	0.245
rs930072	5	36701828	T	0.899	0.042	0.857	0.738	0.467
rs13188890	5	37786027	T	0.037	0.773	0.736	0.562	0.301
rs1428252	5	38273718	T	0.908	0.111	0.797	0.636	0.363
rs266897	5	39272285	G	0.844	0.148	0.696	0.484	0.265
rs6883840	5	40322167	G	0.784	0.153	0.632	0.401	0.218
rs614952	5	41676552	C	0.064	0.694	0.63	0.422	0.215
rs309906	5	43021127	G	0.825	0.167	0.659	0.434	0.234
rs351930	5	52039154	T	0.775	0.139	0.636	0.408	0.224
rs4074332	5	54176944	C	0.917	0.171	0.746	0.561	0.305
rs6881896	5	55508312	C	0.89	0.097	0.793	0.628	0.364
rs832552	5	56149607	T	0.657	0.037	0.62	0.424	0.276
rs6883485	5	57015013	A	0.028	0.748	0.72	0.546	0.291
rs16889853	5	58777248	T	0.876	0.194	0.682	0.467	0.248
rs10059859	5	59267064	C	0.927	0.13	0.797	0.637	0.359
rs4129437	5	60617128	T	0.821	0.181	0.641	0.41	0.218
rs10062532	5	61200746	G	0.876	0.144	0.733	0.537	0.296
rs5021973	5	62447105	G	0.064	0.685	0.621	0.411	0.209
rs6885147	5	64484426	T	0.078	0.699	0.621	0.406	0.206
rs9291879	5	66561965	C	0.872	0.204	0.668	0.449	0.236
rs4976000	5	68016325	C	0.028	0.667	0.639	0.451	0.233
rs7722971	5	71605081	T	0.023	0.681	0.658	0.474	0.248
rs4398617	5	72726216	T	0.862	0.056	0.807	0.655	0.403
rs4296785	5	75746539	C	0.794	0.079	0.715	0.52	0.308
rs7712675	5	76174323	A	0.061	0.813	0.752	0.575	0.311
rs6874029	5	80889142	T	0.303	0.991	0.688	0.518	0.373
rs6895226	5	82150859	T	0.876	0.144	0.733	0.537	0.296
rs2964881	5	85709177	A	0.78	0.083	0.696	0.494	0.291
rs1650626	5	88274962	G	0.037	0.81	0.773	0.613	0.335
rs6452876	5	89511967	A	0.028	0.718	0.69	0.509	0.268
rs2438362	5	90126547	A	0.847	0.093	0.755	0.572	0.332
rs825388	5	91276966	G	0.844	0.106	0.738	0.545	0.311
rs6890493	5	97740030	A	0.037	0.644	0.607	0.41	0.209
rs7705900	5	100990704	A	0.95	0.083	0.866	0.751	0.447
rs1871332	5	101047624	A	0.89	0.125	0.765	0.585	0.329
rs861085	5	102946704	G	0.648	0.037	0.611	0.414	0.27
rs294152	5	104486852	C	0.055	0.796	0.741	0.562	0.301
rs13354224	5	108848634	T	0.849	0.106	0.742	0.552	0.315
rs313609	5	109824485	T	0.888	0.037	0.851	0.728	0.465
rs2900053	5	110243680	A	0.885	0.093	0.793	0.629	0.366
rs2416309	5	112600473	T	0.124	0.972	0.848	0.726	0.476
rs4705669	5	113851815	T	0.028	0.648	0.621	0.43	0.222
rs10037375	5	115561306	G	0.766	0.093	0.673	0.463	0.269
rs2624513	5	116832473	G	0.697	0.042	0.656	0.461	0.295
rs17142889	5	117068908	T	0.11	0.843	0.733	0.538	0.293
rs10066059	5	119458970	C	0.908	0.083	0.825	0.681	0.402
rs10041728	5	121164880	G	0.931	0.032	0.899	0.809	0.523
rs1422198	5	123739233	T	0.95	0.25	0.7	0.51	0.268
rs6870785	5	125933468	A	0.835	0.097	0.738	0.547	0.315
rs1478446	5	127599798	T	0.972	0.199	0.773	0.616	0.337
rs6897794	5	128011834	C	0.766	0.097	0.669	0.456	0.263
rs6596008	5	130631018	G	0.752	0.032	0.72	0.543	0.355
rs2069812	5	131907815	G	0.706	0.06	0.646	0.442	0.271
rs803057	5	132109796	A	0.899	0.074	0.825	0.681	0.407
rs1393082	5	134734972	C	0.653	0.019	0.634	0.451	0.313
rs1076168	5	135998436	G	0.615	0.019	0.596	0.411	0.287
rs1468295	5	136417494	T	0.156	0.87	0.714	0.511	0.284
rs261532	5	138929546	G	0.713	0.014	0.699	0.528	0.371
rs152510	5	141895440	A	0.835	0.065	0.77	0.599	0.363
rs7732591	5	142105361	T	0.931	0.014	0.917	0.844	0.575
rs6892552	5	144996814	T	0.055	0.676	0.621	0.416	0.212
rs7725816	5	147454550	A	0.908	0.236	0.672	0.461	0.24
rs2282805	5	149422741	C	0.844	0.079	0.765	0.589	0.349
rs13361602	5	150128387	G	0.055	0.81	0.755	0.581	0.314
rs300329	5	152683142	T	0.835	0.125	0.71	0.505	0.282
rs10072468	5	159182394	C	0.032	0.694	0.662	0.474	0.247
rs13162048	5	165480430	G	0.725	0.037	0.688	0.501	0.324
rs6880045	5	166496307	G	0.05	0.713	0.663	0.465	0.24
rs12189098	5	167233870	A	0.243	0.912	0.669	0.459	0.268
rs1107776	5	171955921	G	0.018	0.782	0.764	0.608	0.332
rs1458333	5	172323506	C	0.183	0.949	0.766	0.597	0.371
rs359428	5	173190227	A	0.018	0.648	0.63	0.446	0.232
rs2008869	5	174306084	C	0.041	0.759	0.718	0.537	0.285
rs6875659	5	175091259	G	0.926	0.019	0.907	0.826	0.555
rs692713	5	176186041	A	0.959	0.046	0.912	0.833	0.526
rs6422347	5	177795689	T	0.927	0.12	0.806	0.651	0.37
rs338877	5	178611996	T	0.06	0.694	0.634	0.428	0.219
rs469318	5	179272612	T	0.759	0.028	0.731	0.56	0.371
rs11249780	5	180608786	A	0.22	0.968	0.747	0.579	0.377
rs6597398	6	925237	G	0.083	0.832	0.749	0.565	0.308
rs7775219	6	3222297	T	0.904	0.051	0.853	0.729	0.453
rs1265260	6	4423595	G	0.736	0.069	0.667	0.462	0.278
rs9504502	6	5686435	A	0.018	0.69	0.671	0.493	0.26
rs3024347	6	6248210	C	0.78	0.079	0.701	0.502	0.297
rs6900027	6	10760336	A	0.982	0.093	0.888	0.793	0.474
rs9296195	6	11998048	A	0.926	0.218	0.708	0.512	0.271
rs10947661	6	12042950	G	0.803	0.074	0.729	0.539	0.322
rs578290	6	13390169	A	0.023	0.676	0.653	0.469	0.245
rs2500090	6	14895707	T	0.904	0.032	0.871	0.762	0.493
rs9460408	6	19847922	T	0.789	0.153	0.636	0.406	0.221
rs11966463	6	22111874	C	0.055	0.671	0.616	0.411	0.209
rs3789228	6	24395530	G	0.651	0.014	0.637	0.458	0.325
rs303016	6	25247443	C	0.846	0.056	0.79	0.631	0.388
rs6900118	6	26570620	A	0.028	0.667	0.639	0.451	0.233
rs853683	6	28403018	A	0.734	0.032	0.702	0.521	0.341
rs7744381	6	33189776	T	0.046	0.731	0.686	0.495	0.258
rs7753949	6	34990372	G	0.725	0.019	0.706	0.534	0.367
rs9658100	6	35464618	G	0.073	0.755	0.681	0.478	0.249
rs195429	6	37462413	T	0.092	0.722	0.63	0.412	0.21
rs6900629	6	39504062	C	0.023	0.667	0.644	0.459	0.239
rs2477816	6	41606650	A	0.766	0.108	0.658	0.439	0.25
rs260239	6	42448109	T	0.065	0.745	0.681	0.48	0.25
rs3807023	6	43764981	G	0.041	0.685	0.644	0.448	0.231
rs9357427	6	44085513	A	0.835	0.079	0.756	0.576	0.341
rs6458458	6	45773675	A	0.752	0.074	0.678	0.474	0.283
rs243119	6	48748436	C	0.755	0.097	0.657	0.442	0.255
rs2397060	6	51719429	T	0.922	0.199	0.723	0.53	0.283
rs364932	6	52909646	T	0.064	0.699	0.635	0.427	0.218
rs1429143	6	53372444	A	0.761	0.125	0.636	0.41	0.229
rs9296736	6	54032656	C	0.704	0.051	0.653	0.453	0.284
rs9453963	6	67770561	C	0.014	0.597	0.583	0.401	0.208
rs12211609	6	68263826	G	0.67	0.051	0.619	0.415	0.26
rs2639297	6	71275778	T	0.157	0.968	0.81	0.667	0.432
rs6914250	6	72343559	T	0.734	0.037	0.697	0.512	0.331
rs9293920	6	73875650	T	0.028	0.819	0.792	0.642	0.355
rs4320321	6	75621116	G	0.115	0.835	0.72	0.52	0.282
rs4708236	6	76999407	C	0.684	0.042	0.642	0.446	0.286
rs9449074	6	81332831	T	0.665	0.028	0.637	0.449	0.3
rs6454238	6	82548008	A	0.771	0.116	0.655	0.435	0.245
rs6941906	6	83397865	A	0.821	0.167	0.654	0.428	0.23
rs1325476	6	84598672	T	0.945	0.134	0.811	0.661	0.373
rs220429	6	86907454	T	0.849	0.194	0.654	0.429	0.227
rs2610730	6	89447233	T	0.09	0.824	0.734	0.543	0.294
rs6454834	6	91811816	A	0.898	0.085	0.813	0.662	0.389
rs794672	6	95515038	G	0.894	0.079	0.816	0.666	0.395
rs4840158	6	96486903	T	0.073	0.708	0.635	0.423	0.216
rs9373829	6	97003922	A	0.633	0.019	0.615	0.43	0.299
rs17062449	6	102305262	T	0.064	0.708	0.644	0.438	0.224
rs156233	6	104979093	C	0.849	0.12	0.728	0.531	0.298
rs1190298	6	105725161	C	0.849	0.111	0.738	0.545	0.309
rs7752055	6	106067405	T	0.885	0.074	0.811	0.659	0.393
rs4946888	6	108437987	T	0.229	0.958	0.729	0.551	0.351
rs4946936	6	109110014	C	0.725	0.028	0.697	0.517	0.344
rs7761436	6	110609524	G	0.708	0.042	0.667	0.474	0.303
rs11153279	6	111693959	C	0.725	0.056	0.669	0.471	0.291
rs671271	6	112368078	G	0.867	0.173	0.694	0.483	0.259
rs742930	6	116629308	G	0.803	0.06	0.743	0.562	0.343
rs1203046	6	120982728	G	0.128	0.792	0.663	0.443	0.233
rs407586	6	121467126	G	0.839	0.093	0.747	0.56	0.325
rs6915835	6	123991308	T	0.706	0.028	0.679	0.496	0.33
rs17085629	6	124063950	G	0.028	0.681	0.653	0.467	0.243
rs7761005	6	125612985	A	0.759	0.079	0.68	0.475	0.281
rs9491939	6	128717514	T	0.89	0.148	0.742	0.551	0.303
rs265334	6	129591296	G	0.72	0.042	0.678	0.487	0.311
rs7749381	6	130672867	C	0.821	0.125	0.696	0.486	0.271
rs2608945	6	131843987	C	0.315	0.958	0.644	0.448	0.287
rs9388989	6	132739275	G	0.876	0.014	0.862	0.753	0.515
rs296422	6	133767469	A	0.734	0.028	0.706	0.529	0.351
rs9689446	6	134503136	T	0.954	0.134	0.82	0.677	0.383
rs7741046	6	135656395	G	0.06	0.861	0.801	0.646	0.362
rs3823159	6	136524420	A	0.995	0.097	0.898	0.814	0.491
rs381783	6	137378789	C	0.986	0.236	0.75	0.592	0.322
rs9495126	6	138918104	T	0.844	0.111	0.733	0.539	0.306
rs10872503	6	139443565	A	0.83	0.13	0.701	0.492	0.273
rs7768976	6	140037296	C	0.88	0.192	0.688	0.476	0.253
rs11155161	6	141428832	C	0.619	0.014	0.605	0.423	0.302
rs6937121	6	142748826	T	0.736	0.023	0.712	0.539	0.363
rs4896618	6	143417819	T	0.936	0.185	0.751	0.572	0.309
rs2473134	6	144658810	A	0.858	0.117	0.741	0.549	0.31
rs1856416	6	145328061	C	0.821	0.046	0.775	0.611	0.384
rs362949	6	146694047	C	0.041	0.792	0.75	0.579	0.312
rs491576	6	149664954	A	0.713	0.057	0.656	0.455	0.281
rs4869782	6	150344934	A	0.904	0.065	0.839	0.704	0.427
rs9383934	6	151963030	A	0.789	0.102	0.687	0.478	0.274
rs9479659	6	153970211	C	0.926	0.111	0.815	0.665	0.381
rs2061033	6	156780260	G	0.945	0.213	0.732	0.55	0.293
rs2209247	6	161802980	T	0.078	0.731	0.653	0.443	0.228
rs7769089	6	162067717	T	0.073	0.796	0.723	0.532	0.283
rs7752376	6	163253288	C	0.651	0.048	0.604	0.401	0.254
rs7759125	6	164562520	A	0.927	0.222	0.704	0.507	0.268
rs686406	6	165850143	A	0.794	0.051	0.743	0.565	0.352
rs1389923	6	166080761	G	0.769	0.102	0.667	0.452	0.259
rs9366065	6	167187494	A	0.904	0.112	0.792	0.627	0.357
rs745285	6	170380250	A	0.817	0.083	0.733	0.543	0.319
rs1404104	7	1210257	T	0.032	0.69	0.658	0.469	0.243
rs7783760	7	2674348	C	0.096	0.815	0.718	0.52	0.279
rs2217607	7	3694519	T	0.789	0.116	0.673	0.457	0.258
rs7806588	7	4404019	G	0.812	0.046	0.766	0.598	0.376
rs10276774	7	5807466	C	0.033	0.671	0.639	0.447	0.231
rs6962026	7	6213048	C	0.908	0.159	0.749	0.564	0.308
rs6975029	7	7106640	G	0.193	0.903	0.71	0.509	0.293
rs6977755	7	8286795	C	0.119	0.917	0.797	0.637	0.375
rs2350847	7	9488536	A	0.885	0.234	0.652	0.431	0.224
rs10254939	7	10127883	G	0.06	0.75	0.69	0.495	0.259
rs1526520	7	11746243	A	0.638	0.019	0.619	0.435	0.303
rs11980906	7	12300454	T	0.014	0.713	0.699	0.528	0.282
rs7808899	7	14779699	T	0.807	0.102	0.705	0.502	0.288
rs37418	7	15752725	A	0.95	0.255	0.695	0.504	0.264
rs2160543	7	18687127	T	0.798	0.093	0.706	0.504	0.292
rs2905459	7	19063454	G	0.972	0.176	0.797	0.649	0.36
rs757132	7	21874516	A	0.787	0.069	0.718	0.526	0.316
rs187985	7	23392757	A	0.844	0.088	0.756	0.574	0.335
rs767421	7	24658856	C	0.333	0.953	0.62	0.419	0.265
rs1986928	7	25996925	T	0.853	0.171	0.682	0.465	0.25
rs7777679	7	26094089	A	0.991	0.185	0.806	0.67	0.376
rs7782729	7	28915635	C	0.055	0.718	0.663	0.463	0.239
rs7776819	7	29097287	G	0.055	0.75	0.695	0.502	0.263
rs4141290	7	30875209	C	0.174	0.972	0.798	0.651	0.428
rs2267740	7	31103528	C	0.959	0.19	0.769	0.605	0.329
rs13240118	7	33725062	G	0.826	0.069	0.756	0.578	0.347
rs318628	7	34217884	T	0.06	0.818	0.758	0.584	0.317
rs2592858	7	35403190	G	0.785	0.102	0.683	0.473	0.271
rs10246132	7	36115177	A	0.862	0.167	0.696	0.484	0.261
rs37268	7	41305505	T	0.835	0.032	0.802	0.655	0.425
rs607148	7	42873318	T	0.028	0.769	0.741	0.572	0.308
rs739982	7	43288453	G	0.225	0.986	0.761	0.607	0.421
rs757702	7	44653022	A	0.014	0.61	0.596	0.414	0.215
rs753063	7	47233359	T	0.725	0.093	0.632	0.413	0.24
rs6965485	7	49179509	G	0.078	0.708	0.63	0.416	0.212
rs1015573	7	50849289	G	0.748	0.079	0.669	0.461	0.273
rs1917269	7	51495578	T	0.032	0.71	0.678	0.493	0.258
rs1035042	7	52420218	G	0.761	0.083	0.678	0.471	0.277
rs10215180	7	57242367	T	0.792	0.139	0.653	0.428	0.236
rs11978034	7	62326882	C	0.673	0.037	0.636	0.441	0.287
rs2419490	7	64907258	A	0.856	0.106	0.75	0.563	0.322
rs1195227	7	68254046	A	0.829	0.176	0.653	0.426	0.228
rs599574	7	70776464	A	0.839	0.12	0.719	0.518	0.291
rs844684	7	71132933	A	0.913	0.218	0.695	0.492	0.259
rs3898649	7	75384828	G	0.761	0.088	0.674	0.464	0.271
rs1859572	7	76870933	C	0.821	0.185	0.636	0.404	0.215
rs2110871	7	77918484	G	0.688	0.056	0.633	0.428	0.266
rs1990432	7	78621037	G	0.789	0.093	0.696	0.492	0.285
rs17174710	7	79712285	A	0.681	0.046	0.634	0.435	0.276
rs853075	7	80503327	C	0.813	0.111	0.702	0.496	0.281
rs2367841	7	81510195	G	0.634	0.014	0.62	0.439	0.313
rs3109168	7	82817000	G	0.271	0.912	0.641	0.426	0.249
rs6467969	7	83312567	A	0.133	0.769	0.635	0.408	0.211
rs4727203	7	88956345	C	0.046	0.722	0.676	0.483	0.251
rs2115652	7	90889489	A	0.683	0.056	0.628	0.423	0.262
rs6960242	7	91006228	T	0.028	0.637	0.609	0.418	0.215
rs9784907	7	92784392	A	0.894	0.125	0.769	0.592	0.333
rs10953109	7	93580082	A	0.037	0.722	0.686	0.499	0.261
rs2023783	7	96998611	A	0.766	0.107	0.659	0.442	0.252
rs10953286	7	98725738	C	0.886	0.014	0.872	0.768	0.525
rs10242455	7	99078115	A	0.963	0.125	0.838	0.708	0.405
rs869127	7	100878190	A	0.05	0.75	0.7	0.51	0.268
rs2528863	7	102943213	A	0.651	0.014	0.637	0.458	0.325
rs10245220	7	103461579	G	0.982	0.299	0.683	0.506	0.267
rs6466115	7	105898908	G	0.069	0.736	0.667	0.463	0.24
rs394145	7	107601881	G	0.812	0.065	0.747	0.567	0.343
rs1525181	7	108292444	T	0.05	0.708	0.658	0.46	0.237
rs3094537	7	109341905	T	0.995	0.199	0.796	0.659	0.37
rs10275038	7	111274262	G	0.812	0.042	0.77	0.606	0.385
rs6970266	7	112126878	T	0.729	0.046	0.683	0.491	0.31
rs4730593	7	113113575	C	0.78	0.074	0.706	0.509	0.304
rs1448345	7	114193181	A	0.839	0.107	0.732	0.537	0.306
rs10268202	7	115178855	G	0.953	0.213	0.74	0.564	0.302
rs6977576	7	117880197	A	0.041	0.759	0.718	0.537	0.285
rs1523794	7	118154347	T	0.092	0.778	0.686	0.479	0.251
rs3898475	7	119446273	T	0.817	0.072	0.744	0.561	0.336
rs2525743	7	120352500	C	0.761	0.042	0.72	0.539	0.343
rs1012347	7	125175298	C	0.794	0.106	0.687	0.477	0.272
rs4728090	7	127617350	T	0.702	0.032	0.669	0.482	0.317
rs2029623	7	128294533	C	0.05	0.671	0.621	0.418	0.213
rs350655	7	130364241	C	0.876	0.102	0.774	0.6	0.345
rs10258063	7	131478822	G	0.94	0.06	0.88	0.775	0.476
rs6467475	7	132552341	G	0.642	0.037	0.605	0.408	0.266
rs3823550	7	136996642	C	0.014	0.699	0.685	0.512	0.272
rs10256707	7	137166042	G	0.041	0.801	0.76	0.592	0.321
rs6467827	7	138473853	C	0.954	0.222	0.732	0.553	0.295
rs6464779	7	139804299	T	0.087	0.824	0.737	0.547	0.296
rs2930328	7	140004930	C	0.073	0.741	0.667	0.461	0.239
rs11976181	7	141444033	C	0.821	0.12	0.701	0.493	0.277
rs6966572	7	142331788	C	0.087	0.778	0.691	0.486	0.255
rs6959326	7	143910929	C	0.812	0.056	0.756	0.582	0.359
rs4726747	7	144514121	A	0.028	0.701	0.673	0.49	0.256
rs10255169	7	145649453	C	0.041	0.963	0.922	0.85	0.546
rs6980130	7	146028958	G	0.05	0.818	0.767	0.599	0.326
rs1922878	7	147291592	G	0.829	0.144	0.685	0.47	0.258
rs13235920	7	150877412	T	0.752	0.056	0.697	0.504	0.312
rs10224793	7	151612980	C	0.872	0.171	0.7	0.491	0.264
rs10257260	7	152999100	T	0.06	0.796	0.737	0.554	0.297
rs10228095	7	153689688	G	0.106	0.829	0.723	0.525	0.284
rs1568900	7	154284578	G	0.872	0.153	0.719	0.517	0.282
rs1922084	7	155735321	T	0.028	0.736	0.709	0.532	0.282
rs6972033	7	156606282	A	0.019	0.673	0.654	0.473	0.248
rs12698138	7	157578364	G	0.11	0.75	0.64	0.418	0.215
rs2657408	7	158475036	G	0.665	0.046	0.619	0.418	0.265
rs11784513	8	305843	C	0.872	0.028	0.844	0.719	0.471
rs4471073	8	1603101	A	0.046	0.671	0.625	0.425	0.217
rs4641096	8	2610120	T	0.803	0.014	0.789	0.644	0.445
rs4602915	8	3575379	C	0.266	0.903	0.637	0.417	0.241
rs10108270	8	4178201	C	0.722	0.042	0.68	0.49	0.313
rs3739391	8	6407942	G	0.88	0.199	0.681	0.466	0.246
rs922053	8	9287756	G	0.867	0.134	0.733	0.537	0.298
rs6601549	8	10925545	C	0.874	0.061	0.813	0.664	0.405
rs6530945	8	12618442	C	0.833	0.085	0.748	0.564	0.331
rs2062006	8	13844226	G	0.078	0.736	0.658	0.449	0.231
rs4831307	8	14623703	A	0.72	0.014	0.706	0.537	0.377
rs962040	8	15356248	A	0.769	0.06	0.708	0.517	0.316
rs11203815	8	16832618	T	0.056	0.935	0.88	0.774	0.472
rs12543516	8	17364531	C	0.873	0.181	0.692	0.48	0.257
rs4921608	8	18584048	T	0.872	0.194	0.677	0.46	0.244
rs10503671	8	20031453	C	0.838	0.194	0.644	0.415	0.219
rs2631896	8	21168301	T	0.762	0.032	0.729	0.555	0.363
rs6557986	8	22223558	G	0.023	0.629	0.606	0.417	0.215
rs11777259	8	24785899	C	0.734	0.06	0.674	0.474	0.29
rs10088315	8	25804785	G	0.041	0.722	0.681	0.491	0.256
rs12334538	8	27400277	G	0.018	0.708	0.69	0.515	0.273
rs7006959	8	28517242	C	0.927	0.266	0.66	0.453	0.234
rs4732942	8	29353437	G	0.179	0.954	0.775	0.611	0.384
rs2958759	8	30247097	C	0.936	0.111	0.825	0.682	0.391
rs11783942	8	31960246	G	0.787	0.153	0.634	0.404	0.219
rs7821196	8	32203784	C	0.89	0.222	0.668	0.451	0.236
rs10087492	8	34704383	G	0.849	0.194	0.654	0.429	0.227
rs7833421	8	35734688	T	0.018	0.782	0.764	0.608	0.332
rs7830307	8	36679893	C	0.014	0.602	0.588	0.406	0.21
rs13258196	8	38495559	A	0.784	0.111	0.673	0.458	0.26
rs10958604	8	40132968	T	0.83	0.074	0.756	0.577	0.344
rs7833565	8	41164903	A	0.683	0.019	0.665	0.485	0.336
rs4560769	8	42259961	A	0.917	0.148	0.769	0.594	0.328
rs922632	8	43269531	G	0.711	0.083	0.628	0.411	0.242
rs1917556	8	47717099	C	0.697	0.014	0.683	0.509	0.359
rs8178258	8	48851919	T	0.041	0.671	0.63	0.433	0.222
rs9657079	8	49916166	A	0.949	0.085	0.864	0.748	0.444
rs7844028	8	50836120	C	0.844	0.153	0.691	0.478	0.26
rs1384830	8	51707146	C	0.055	0.778	0.723	0.537	0.285
rs6999321	8	52855337	A	0.885	0.042	0.844	0.716	0.453
rs2102727	8	53063166	C	0.8	0.019	0.781	0.632	0.429
rs2120558	8	54109422	C	0.806	0.083	0.722	0.528	0.31
rs6473900	8	55075543	C	0.88	0.139	0.741	0.549	0.304
rs13439780	8	56506740	C	0.968	0.153	0.815	0.674	0.378
rs7004092	8	57894471	T	0.041	0.65	0.608	0.409	0.208
rs1317890	8	58452664	A	0.225	0.949	0.724	0.541	0.337
rs9792192	8	60148346	C	0.894	0.153	0.742	0.551	0.302
rs4237036	8	61863611	T	0.633	0.014	0.619	0.438	0.312
rs1866694	8	62335222	C	0.862	0.083	0.779	0.609	0.358
rs344301	8	63013684	A	0.832	0.199	0.633	0.401	0.211
rs10113566	8	64799183	T	0.67	0.056	0.614	0.407	0.252
rs6982872	8	65355691	T	0.88	0.083	0.796	0.635	0.374
rs4737709	8	66251925	G	0.615	0.015	0.6	0.418	0.297
rs2357663	8	67110494	G	0.67	0.019	0.651	0.47	0.326
rs2553671	8	68809755	G	0.835	0.157	0.677	0.459	0.249
rs7838608	8	69947537	T	0.083	0.759	0.677	0.47	0.245
rs269184	8	75759219	C	0.294	0.94	0.646	0.442	0.271
rs2570172	8	76000808	C	0.14	0.782	0.642	0.415	0.216
rs10095764	8	77418250	T	0.165	0.822	0.657	0.432	0.23
rs967426	8	79660454	A	0.679	0.06	0.619	0.411	0.252
rs10504696	8	80223496	G	0.867	0.144	0.723	0.523	0.288
rs272592	8	81632259	C	0.88	0.074	0.806	0.65	0.388
rs999450	8	82058891	T	0.913	0.13	0.783	0.615	0.345
rs7826376	8	84446801	G	0.945	0.126	0.819	0.674	0.382
rs7845189	8	85263833	C	0.138	0.801	0.663	0.442	0.233
rs6469392	8	87112545	G	0.977	0.287	0.69	0.512	0.27
rs4584183	8	89718961	A	0.703	0.051	0.652	0.452	0.283
rs2697668	8	90964181	A	0.761	0.12	0.641	0.417	0.234
rs1352159	8	91966725	T	0.711	0.019	0.692	0.517	0.356
rs6471286	8	92649307	T	0.037	0.639	0.602	0.404	0.206
rs17686978	8	93794699	T	0.734	0.051	0.683	0.489	0.306
rs7843589	8	97544479	T	0.05	0.708	0.658	0.46	0.237
rs4588816	8	98501794	T	0.699	0.014	0.685	0.512	0.36
rs3108919	8	101910722	T	0.759	0.056	0.704	0.513	0.317
rs6468766	8	102384246	G	0.087	0.813	0.726	0.532	0.286
rs11785772	8	103145555	C	0.761	0.097	0.664	0.45	0.26
rs7816287	8	104050490	C	0.055	0.719	0.664	0.465	0.24
rs2853154	8	105475621	T	0.807	0.102	0.705	0.501	0.287
rs7823563	8	106799759	T	0.647	0.023	0.624	0.436	0.298
rs1835265	8	107192266	A	0.174	0.958	0.784	0.626	0.397
rs1031402	8	109158764	A	0.729	0.083	0.646	0.433	0.255
rs17840659	8	111488705	A	0.927	0.121	0.805	0.65	0.368
rs10111397	8	112171227	G	0.844	0.139	0.705	0.497	0.274
rs34188287	8	113229817	C	0.303	0.958	0.656	0.461	0.295
rs9297546	8	116891444	C	0.972	0.125	0.847	0.725	0.417
rs799889	8	117320076	T	0.835	0.102	0.733	0.539	0.309
rs7000854	8	118388805	T	0.898	0.176	0.722	0.524	0.283
rs1357038	8	119771453	T	0.826	0.176	0.65	0.422	0.226
rs6985848	8	121887852	A	0.653	0.046	0.606	0.404	0.257
rs17297109	8	122638614	G	0.83	0.106	0.724	0.526	0.3
rs12547950	8	123685278	G	0.94	0.227	0.714	0.524	0.277
rs7015861	8	124864794	C	0.817	0.125	0.692	0.48	0.268
rs6470320	8	125974861	C	0.872	0.227	0.645	0.42	0.218
rs13251094	8	126594178	G	0.069	0.815	0.746	0.564	0.305
rs4463381	8	128748434	C	0.073	0.713	0.64	0.429	0.219
rs6651255	8	130792974	T	0.773	0.102	0.671	0.458	0.262
rs965815	8	131964083	G	0.664	0.046	0.617	0.416	0.264
rs7815277	8	132029838	C	0.073	0.699	0.626	0.413	0.21
rs2280871	8	133791851	C	0.894	0.245	0.648	0.428	0.221
rs7817856	8	135413822	G	0.78	0.083	0.696	0.494	0.291
rs1158286	8	136135417	G	0.046	0.694	0.649	0.451	0.232
rs16905646	8	137411912	A	0.633	0.014	0.619	0.438	0.312
rs7827476	8	138960491	T	0.872	0.171	0.7	0.491	0.264
rs11166828	8	139682808	T	0.775	0.033	0.743	0.572	0.373
rs10108609	8	140912441	A	0.83	0.083	0.747	0.562	0.33
rs7009635	8	141664063	C	0.656	0.028	0.628	0.438	0.294
rs12544609	8	144895899	T	0.817	0.037	0.779	0.62	0.398
rs12347078	9	334508	A	0.954	0.097	0.856	0.735	0.431
rs10964101	9	1933156	T	0.903	0.042	0.861	0.744	0.471
rs7019331	9	2124562	A	0.849	0.028	0.821	0.684	0.449
rs9695619	9	3397579	G	0.908	0.227	0.681	0.473	0.247
rs10117338	9	4873257	C	0.023	0.616	0.593	0.404	0.207
rs10815160	9	5106616	T	0.801	0.156	0.645	0.417	0.226
rs1500318	9	8351445	C	0.867	0.12	0.747	0.558	0.314
rs4425814	9	9993764	A	0.716	0.079	0.636	0.422	0.25
rs565315	9	10054950	C	0.899	0.106	0.793	0.628	0.36
rs7048117	9	12725950	C	0.239	0.907	0.668	0.456	0.264
rs10756472	9	13309020	T	0.926	0.236	0.69	0.489	0.256
rs10810130	9	14294973	A	0.112	0.861	0.749	0.561	0.311
rs4741453	9	15075778	A	0.037	0.75	0.713	0.533	0.282
rs3927536	9	16777670	T	0.794	0.084	0.709	0.511	0.3
rs2754331	9	17545830	G	0.018	0.759	0.741	0.578	0.312
rs10963807	9	18847089	G	0.028	0.727	0.699	0.52	0.275
rs10811249	9	19822327	G	0.835	0.106	0.728	0.532	0.304
rs2301549	9	20344693	A	0.972	0.102	0.871	0.762	0.448
rs7869004	9	21921896	G	0.817	0.139	0.678	0.46	0.253
rs4977826	9	23117562	C	0.917	0.083	0.834	0.696	0.411
rs7873820	9	24873179	C	0.876	0.056	0.821	0.677	0.416
rs6475867	9	25809316	C	0.858	0.037	0.821	0.681	0.436
rs439314	9	26369840	A	0.014	0.699	0.685	0.512	0.272
rs4878586	9	27800414	T	0.041	0.75	0.709	0.525	0.277
rs12005658	9	28858243	G	0.064	0.676	0.612	0.401	0.203
rs10757983	9	30610840	G	0.936	0.236	0.7	0.504	0.265
rs1329009	9	32680443	G	0.822	0.164	0.659	0.434	0.234
rs830407	9	33207266	A	0.064	0.69	0.626	0.417	0.212
rs1105655	9	34288143	T	0.697	0.06	0.637	0.431	0.265
rs10758409	9	36859256	T	0.725	0.074	0.651	0.441	0.264
rs10869541	9	70730874	A	0.752	0.106	0.646	0.426	0.242
rs10511974	9	71710090	A	0.743	0.088	0.655	0.442	0.258
rs4436186	9	72323371	G	0.631	0.014	0.617	0.436	0.31
rs7868777	9	73230021	C	0.766	0.106	0.66	0.442	0.252
rs156770	9	75438916	A	0.023	0.866	0.843	0.719	0.412
rs7024831	9	76617856	G	0.803	0.157	0.645	0.417	0.226
rs894823	9	79268349	C	0.032	0.84	0.807	0.662	0.37
rs7863748	9	80164868	T	0.697	0.042	0.656	0.461	0.295
rs11139579	9	84291588	T	0.078	0.741	0.663	0.454	0.235
rs7859549	9	87876805	T	0.798	0.102	0.696	0.49	0.281
rs927524	9	89082420	T	0.757	0.088	0.669	0.458	0.268
rs10868789	9	90291652	G	0.881	0.019	0.862	0.751	0.505
rs2798042	9	92160890	A	0.67	0.032	0.637	0.446	0.294
rs2001917	9	93725747	C	0.899	0.157	0.742	0.552	0.302
rs7025686	9	94881383	T	0.798	0.051	0.747	0.571	0.356
rs7042271	9	96794268	A	0.046	0.699	0.653	0.456	0.235
rs7025117	9	97380141	T	0.757	0.056	0.701	0.51	0.315
rs10978781	9	98548301	T	0.977	0.185	0.792	0.644	0.356
rs10820103	9	104054194	G	0.718	0.032	0.685	0.501	0.329
rs3005738	9	106969001	T	0.826	0.097	0.728	0.534	0.308
rs4598317	9	107696059	A	0.706	0.06	0.646	0.442	0.271
rs1510283	9	108735771	T	0.894	0.102	0.793	0.628	0.362
rs1417603	9	109171243	A	0.89	0.255	0.635	0.412	0.212
rs4978346	9	110136036	C	0.83	0.065	0.765	0.592	0.359
rs2795055	9	111585118	C	0.702	0.056	0.646	0.444	0.275
rs1965428	9	114423074	G	0.372	0.99	0.619	0.441	0.321
rs3789882	9	116709520	T	0.046	0.671	0.625	0.425	0.217
rs6478221	9	117789966	T	0.018	0.662	0.644	0.461	0.241
rs4144636	9	118802528	G	0.821	0.083	0.738	0.549	0.323
rs2722834	9	119853442	A	0.041	0.745	0.704	0.519	0.274
rs1412521	9	120952910	A	0.699	0.014	0.685	0.512	0.36
rs4837714	9	121949211	A	0.741	0.014	0.727	0.562	0.393
rs719438	9	122093145	A	0.881	0.065	0.816	0.668	0.404
rs10116346	9	123921443	G	0.046	0.794	0.749	0.575	0.31
rs700095	9	124962086	C	0.853	0.023	0.83	0.7	0.465
rs2536951	9	125686340	A	0.755	0.12	0.634	0.409	0.229
rs1041205	9	126620825	A	0.899	0.176	0.723	0.526	0.283
rs10760523	9	129816718	C	0.858	0.213	0.645	0.418	0.219
rs2997913	9	130628854	T	0.78	0.028	0.752	0.587	0.388
rs4636306	9	131536838	G	0.815	0.162	0.653	0.426	0.23
rs590086	9	132333480	T	0.899	0.171	0.728	0.532	0.288
rs7041015	9	134283674	G	0.775	0.083	0.692	0.488	0.287
rs6537931	9	136648265	T	0.913	0.176	0.737	0.547	0.296
rs10858374	9	137279327	T	0.799	0.148	0.651	0.425	0.232
rs7037627	9	139764580	G	0.041	0.75	0.709	0.525	0.277
rs2278975	9	140072737	C	0.018	0.782	0.764	0.608	0.332
rs705488	10	732145	G	0.922	0.12	0.802	0.644	0.365
rs10903528	10	1675508	A	0.101	0.764	0.663	0.448	0.233
rs10751868	10	2339357	T	0.931	0.199	0.732	0.545	0.292
rs11251635	10	3039561	T	0.876	0.057	0.82	0.675	0.414
rs10904207	10	4276897	G	0.913	0.097	0.816	0.665	0.386
rs2105450	10	5105907	G	0.736	0.023	0.713	0.54	0.364
rs10906080	10	6329929	T	0.72	0.028	0.692	0.512	0.341
rs2804126	10	7000618	A	0.037	0.662	0.625	0.43	0.221
rs10458815	10	9429650	C	0.738	0.051	0.687	0.494	0.309
rs201086	10	11056082	T	0.812	0.111	0.701	0.494	0.28
rs4623785	10	12784342	C	0.028	0.819	0.792	0.642	0.355
rs10906367	10	13476974	G	0.839	0.116	0.724	0.525	0.296
rs1974068	10	14855826	A	0.784	0.13	0.655	0.432	0.24
rs11253684	10	15983352	A	0.05	0.838	0.788	0.628	0.347
rs11819325	10	16726177	G	0.032	0.676	0.644	0.453	0.234
rs1822722	10	17379776	T	0.95	0.218	0.732	0.551	0.294
rs11014358	10	18794501	T	0.844	0.139	0.705	0.497	0.274
rs4406722	10	19941019	G	0.852	0.144	0.708	0.502	0.276
rs9988744	10	21549211	C	0.867	0.134	0.733	0.537	0.298
rs12248406	10	22359514	T	0.023	0.764	0.741	0.574	0.309
rs9732427	10	23259808	C	0.784	0.06	0.724	0.537	0.329
rs12244794	10	24153882	T	0.771	0.028	0.743	0.575	0.38
rs7899012	10	25881321	G	0.926	0.171	0.755	0.575	0.313
rs1999241	10	26606433	A	0.683	0.06	0.623	0.416	0.255
rs7083364	10	27236105	G	0.014	0.682	0.668	0.492	0.26
rs10826464	10	28720102	T	0.858	0.204	0.654	0.429	0.226
rs1775919	10	29213108	A	0.711	0.042	0.669	0.477	0.305
rs2488013	10	30537672	T	0.931	0.227	0.704	0.509	0.268
rs3123687	10	31569267	G	0.936	0.042	0.894	0.8	0.507
rs2383975	10	32038579	C	0.615	0.019	0.596	0.411	0.287
rs10763915	10	33480786	T	0.794	0.154	0.64	0.411	0.223
rs773991	10	34827097	T	0.688	0.023	0.665	0.482	0.327
rs772394	10	36020031	G	0.041	0.727	0.686	0.497	0.26
rs10764116	10	37279571	C	0.794	0.074	0.72	0.528	0.315
rs158378	10	42439165	C	0.752	0.102	0.65	0.432	0.248
rs709616	10	48251333	G	0.959	0.13	0.829	0.693	0.394
rs2377354	10	49366850	A	0.766	0.088	0.678	0.47	0.274
rs3729496	10	50491197	T	0.702	0.057	0.645	0.441	0.272
rs5004104	10	52194789	G	0.808	0.125	0.683	0.469	0.262
rs1561662	10	53910718	C	0.78	0.06	0.72	0.531	0.325
rs10825274	10	55640183	G	0.798	0.156	0.643	0.414	0.224
rs1733742	10	56518858	C	0.729	0.079	0.651	0.44	0.261
rs10825819	10	57966260	G	0.796	0.106	0.69	0.48	0.274
rs10732423	10	58441435	A	0.023	0.631	0.608	0.42	0.216
rs1199093	10	59566800	C	0.333	0.995	0.662	0.491	0.367
rs4245600	10	60233068	C	0.665	0.051	0.614	0.41	0.257
rs224136	10	64140681	C	0.858	0.144	0.714	0.51	0.281
rs10761835	10	65562077	T	0.872	0.074	0.797	0.638	0.38
rs1904610	10	68693123	T	0.922	0.111	0.811	0.658	0.377
rs3125322	10	69099659	A	0.042	0.748	0.706	0.522	0.275
rs4747144	10	72698152	T	0.862	0.167	0.696	0.484	0.261
rs10823919	10	73829782	C	0.375	0.986	0.611	0.429	0.306
rs11000445	10	74342405	T	0.913	0.181	0.732	0.541	0.291
rs10824026	10	75091214	A	0.83	0.185	0.645	0.416	0.221
rs1551067	10	76457134	G	0.844	0.111	0.733	0.538	0.306
rs7097617	10	77174293	A	0.83	0.028	0.802	0.657	0.432
rs2241551	10	79430007	G	0.023	0.634	0.611	0.423	0.218
rs570677	10	80292362	C	0.789	0.09	0.699	0.496	0.289
rs983807	10	82507179	C	0.725	0.051	0.674	0.478	0.299
rs1884360	10	83683981	G	0.243	0.995	0.752	0.6	0.439
rs7900818	10	84084032	T	0.78	0.014	0.766	0.613	0.425
rs10749476	10	85760081	T	0.651	0.042	0.61	0.41	0.264
rs736141	10	86006470	T	0.697	0.075	0.622	0.408	0.243
rs7077735	10	88524948	G	0.106	0.731	0.626	0.403	0.206
rs10881902	10	92949873	T	0.69	0.014	0.676	0.501	0.353
rs17106657	10	93176374	G	0.032	0.667	0.635	0.443	0.228
rs6583810	10	94106213	G	0.881	0.148	0.733	0.537	0.295
rs788086	10	95168236	T	0.798	0.028	0.77	0.612	0.404
rs727852	10	97980573	G	0.794	0.111	0.682	0.47	0.266
rs7896883	10	98777344	T	0.83	0.037	0.793	0.641	0.411
rs10509741	10	101907356	A	0.046	0.713	0.667	0.472	0.245
rs11190730	10	102611404	C	0.729	0.093	0.637	0.419	0.243
rs6584646	10	106699229	C	0.674	0.032	0.642	0.451	0.297
rs9919496	10	107975715	C	0.83	0.13	0.701	0.492	0.273
rs962392	10	108004272	T	0.885	0.088	0.797	0.636	0.372
rs2501577	10	111836677	A	0.897	0.097	0.8	0.64	0.371
rs11195448	10	112916642	C	0.885	0.21	0.675	0.46	0.242
rs2792695	10	113820301	T	0.028	0.741	0.713	0.537	0.285
rs7086803	10	114488466	A	0.028	0.685	0.658	0.471	0.245
rs12262703	10	115138523	T	0.757	0.028	0.729	0.557	0.369
rs1010462	10	116031267	A	0.843	0.065	0.778	0.61	0.369
rs7087213	10	117834206	A	0.674	0.051	0.623	0.42	0.264
rs7087634	10	118161006	T	0.936	0.088	0.848	0.719	0.424
rs1986420	10	119746836	A	0.977	0.106	0.871	0.763	0.448
rs4752236	10	120716218	G	0.852	0.199	0.653	0.427	0.225
rs2210673	10	121775501	T	0.17	0.815	0.645	0.416	0.221
rs7914279	10	122151880	T	0.927	0.088	0.839	0.703	0.414
rs10788247	10	123874295	T	0.775	0.102	0.673	0.46	0.264
rs10751753	10	124925944	G	0.894	0.176	0.718	0.517	0.279
rs1649151	10	125524902	T	0.835	0.162	0.673	0.453	0.245
rs7911168	10	126020939	A	0.899	0.176	0.723	0.526	0.283
rs10794008	10	127227908	A	0.644	0.014	0.63	0.449	0.319
rs2489392	10	128834070	T	0.913	0.19	0.723	0.528	0.283
rs11018388	10	129570762	A	0.619	0.019	0.601	0.415	0.29
rs10764784	10	130206989	T	0.073	0.718	0.644	0.434	0.223
rs1762431	10	131161828	C	0.093	0.745	0.652	0.436	0.225
rs7093688	10	132108707	A	0.656	0.028	0.628	0.438	0.294
rs4512750	10	135208654	C	0.748	0.116	0.632	0.407	0.229
rs2283179	11	2570417	G	0.11	0.738	0.628	0.404	0.207
rs10834648	11	3601921	A	0.734	0.019	0.715	0.545	0.374
rs11030841	11	4055589	G	0.867	0.111	0.756	0.572	0.325
rs10768634	11	5149986	C	0.083	0.778	0.695	0.493	0.259
rs11040924	11	6547571	G	0.94	0.157	0.783	0.619	0.342
rs10839781	11	7403545	A	0.844	0.139	0.705	0.497	0.274
rs2132517	11	10748559	A	0.124	0.773	0.649	0.426	0.222
rs10831609	11	11391027	T	0.706	0.069	0.637	0.427	0.257
rs8745	11	12340131	G	0.065	0.894	0.829	0.689	0.398
rs10500774	11	13138166	C	0.115	0.778	0.663	0.445	0.232
rs4148636	11	17383939	C	0.917	0.162	0.755	0.573	0.313
rs11024739	11	18602419	A	0.734	0.106	0.627	0.404	0.23
rs10766575	11	19596139	T	0.959	0.037	0.922	0.85	0.546
rs10833411	11	20887867	T	0.803	0.069	0.733	0.547	0.329
rs4378393	11	21560867	G	0.917	0.148	0.769	0.594	0.328
rs11026630	11	22522042	G	0.61	0.014	0.596	0.414	0.296
rs1443044	11	24212151	G	0.119	0.81	0.691	0.48	0.255
rs2896754	11	25562420	A	0.014	0.685	0.671	0.496	0.262
rs10767574	11	26693004	T	0.028	0.685	0.658	0.471	0.245
rs7927234	11	27392932	C	0.12	0.884	0.764	0.584	0.33
rs2860521	11	28788261	C	0.867	0.222	0.645	0.419	0.218
rs326783	11	29589819	A	0.716	0.042	0.674	0.483	0.309
rs528531	11	30431962	T	0.844	0.146	0.698	0.487	0.267
rs9300013	11	32461118	G	0.079	0.774	0.695	0.494	0.259
rs617623	11	35857444	A	0.812	0.093	0.719	0.522	0.303
rs1383349	11	36895349	G	0.716	0.046	0.669	0.475	0.3
rs11033971	11	37112209	A	0.931	0.157	0.774	0.603	0.332
rs10742431	11	38562049	G	0.028	0.793	0.766	0.606	0.33
rs4756553	11	39851982	G	0.734	0.032	0.702	0.521	0.341
rs1452478	11	40209366	C	0.06	0.806	0.745	0.566	0.305
rs2199556	11	41667405	T	0.748	0.079	0.669	0.461	0.273
rs10837800	11	42241041	C	0.755	0.019	0.736	0.571	0.391
rs4755922	11	44939378	A	0.688	0.047	0.641	0.442	0.28
rs966905	11	45061617	T	0.106	0.743	0.637	0.416	0.214
rs7105423	11	46239500	G	0.179	0.888	0.709	0.505	0.286
rs12796744	11	47089300	A	0.289	0.926	0.637	0.425	0.254
rs1113480	11	48014889	A	0.688	0.028	0.66	0.474	0.317
rs757080	11	60598810	C	0.913	0.083	0.83	0.688	0.406
rs11231098	11	61996439	G	0.954	0.121	0.833	0.697	0.399
rs11231300	11	62528158	T	0.023	0.63	0.607	0.419	0.216
rs640908	11	63113905	C	0.72	0.065	0.655	0.449	0.273
rs680273	11	64296211	C	0.899	0.074	0.825	0.681	0.407
rs685469	11	65449336	G	0.028	0.722	0.694	0.514	0.271
rs1790740	11	66886698	A	0.917	0.12	0.797	0.636	0.36
rs641081	11	67014399	C	0.014	0.626	0.612	0.431	0.225
rs10750836	11	68572099	T	0.995	0.213	0.782	0.64	0.357
rs614394	11	69128449	T	0.908	0.13	0.779	0.607	0.34
rs2000605	11	70031496	T	0.679	0.014	0.665	0.488	0.345
rs531326	11	71248304	C	0.056	0.708	0.653	0.451	0.232
rs7111814	11	72613473	T	0.764	0.014	0.75	0.592	0.412
rs2458640	11	77713504	T	0.83	0.065	0.765	0.592	0.359
rs1435468	11	78422120	T	0.917	0.157	0.76	0.581	0.319
rs10897660	11	80041655	C	0.771	0.051	0.72	0.535	0.334
rs12276007	11	82559032	T	0.056	0.681	0.625	0.42	0.214
rs1559854	11	83741948	G	0.782	0.06	0.722	0.535	0.327
rs11234135	11	84089905	C	0.683	0.069	0.614	0.402	0.242
rs10792837	11	85583363	A	0.867	0.12	0.747	0.558	0.314
rs904462	11	88070572	A	0.896	0.194	0.702	0.497	0.264
rs10765449	11	90522480	A	0.674	0.032	0.642	0.451	0.297
rs3996554	11	91508604	G	0.05	0.743	0.692	0.501	0.262
rs471749	11	92446435	T	0.867	0.236	0.631	0.402	0.208
rs585555	11	94053391	A	0.876	0.102	0.774	0.6	0.345
rs2097080	11	95180213	T	0.055	0.764	0.709	0.519	0.274
rs7125582	11	96053431	A	0.894	0.171	0.723	0.525	0.284
rs10895910	11	105523680	A	0.826	0.079	0.747	0.563	0.333
rs524611	11	107036530	T	0.032	0.727	0.695	0.512	0.27
rs7118430	11	108672120	G	0.069	0.75	0.681	0.48	0.25
rs471773	11	109224327	C	0.014	0.657	0.644	0.465	0.244
rs7928717	11	110287313	C	0.81	0.139	0.671	0.452	0.249
rs7111410	11	112554497	T	0.014	0.616	0.602	0.42	0.218
rs7934726	11	113415486	T	0.977	0.162	0.815	0.677	0.38
rs881210	11	114663747	C	0.324	0.949	0.625	0.422	0.265
rs1619714	11	115058128	G	0.85	0.14	0.71	0.505	0.278
rs2542063	11	116189977	A	0.773	0.042	0.731	0.554	0.353
rs647975	11	117543951	T	0.014	0.796	0.783	0.635	0.351
rs10892590	11	120020944	G	0.06	0.685	0.626	0.419	0.213
rs4936664	11	121273155	T	0.681	0.019	0.662	0.482	0.334
rs7952397	11	122562351	A	0.037	0.778	0.741	0.568	0.305
rs10893538	11	125927580	A	0.037	0.676	0.639	0.445	0.229
rs2846691	11	128300264	A	0.862	0.185	0.677	0.46	0.245
rs7103088	11	129514516	G	0.904	0.051	0.853	0.729	0.453
rs6590504	11	130144888	A	0.917	0.238	0.678	0.471	0.246
rs1823365	11	131716323	T	0.116	0.759	0.644	0.421	0.217
rs7108751	11	132895944	C	0.741	0.06	0.681	0.482	0.295
rs554788	12	248990	T	0.787	0.106	0.681	0.468	0.267
rs12313774	12	1421149	A	0.885	0.241	0.645	0.422	0.218
rs2159410	12	2982990	C	0.106	0.94	0.834	0.698	0.426
rs10848765	12	3011756	T	0.78	0.028	0.752	0.587	0.388
rs11063631	12	5337228	A	0.725	0.046	0.678	0.486	0.307
rs11064432	12	6839002	C	0.95	0.083	0.866	0.751	0.447
rs10772338	12	7485621	C	0.739	0.028	0.711	0.534	0.355
rs10743879	12	10306644	C	0.023	0.722	0.699	0.523	0.277
rs2724631	12	11702113	T	0.844	0.088	0.756	0.574	0.335
rs3759218	12	12996267	G	0.676	0.051	0.625	0.422	0.265
rs10744093	12	15651449	A	0.986	0.176	0.81	0.674	0.378
rs10770403	12	18943513	C	0.761	0.093	0.669	0.457	0.265
rs2015177	12	19386815	T	0.12	0.875	0.755	0.569	0.319
rs2196019	12	20967412	G	0.069	0.799	0.73	0.543	0.29
rs4350408	12	22043980	A	0.046	0.773	0.727	0.547	0.291
rs2049776	12	23147443	G	0.894	0.204	0.691	0.482	0.255
rs4963579	12	24671124	C	0.817	0.162	0.654	0.429	0.231
rs7303282	12	25323893	G	0.907	0.125	0.782	0.611	0.344
rs299478	12	29598519	T	0.11	0.813	0.703	0.497	0.265
rs1622965	12	30318316	A	0.862	0.185	0.677	0.46	0.245
rs4931655	12	32949329	A	0.95	0.167	0.783	0.621	0.342
rs949474	12	33298241	G	0.899	0.204	0.695	0.489	0.259
rs6582600	12	36228889	A	0.018	0.646	0.628	0.444	0.231
rs2062758	12	37331719	A	0.11	0.995	0.885	0.793	0.564
rs7976652	12	42929309	G	0.899	0.162	0.737	0.545	0.297
rs2193662	12	45270637	T	0.917	0.102	0.816	0.665	0.384
rs11568820	12	46588812	C	0.794	0.019	0.775	0.623	0.424
rs2849266	12	48652567	A	0.94	0.069	0.871	0.759	0.459
rs10735825	12	49054606	T	0.95	0.106	0.843	0.713	0.413
rs7485642	12	51677768	A	0.867	0.014	0.853	0.738	0.505
rs10783599	12	52472146	A	0.725	0.093	0.632	0.413	0.24
rs7954619	12	54496243	C	0.917	0.162	0.755	0.574	0.314
rs11173646	12	59537081	T	0.771	0.083	0.687	0.483	0.284
rs342171	12	61400777	T	0.647	0.019	0.628	0.445	0.309
rs939875	12	63555314	G	0.968	0.236	0.732	0.559	0.299
rs11175885	12	64400897	G	0.927	0.111	0.815	0.666	0.382
rs10878563	12	65796686	G	0.028	0.685	0.658	0.471	0.245
rs1351768	12	66601826	C	0.784	0.144	0.641	0.413	0.226
rs1022242	12	69492622	A	0.821	0.171	0.65	0.422	0.226
rs328744	12	70468172	G	0.803	0.019	0.784	0.635	0.432
rs305396	12	71308347	A	0.789	0.019	0.77	0.616	0.42
rs10748257	12	73064289	C	0.023	0.616	0.593	0.404	0.207
rs1732754	12	74558242	G	0.706	0.023	0.683	0.504	0.341
rs10746132	12	75074681	A	0.665	0.042	0.623	0.425	0.273
rs6538405	12	76758224	G	0.887	0.134	0.753	0.567	0.315
rs711159	12	78632547	C	0.991	0.088	0.903	0.82	0.497
rs2247780	12	79623845	T	0.862	0.144	0.719	0.517	0.284
rs4077193	12	80002092	A	0.615	0.014	0.601	0.419	0.299
rs11115457	12	81759352	A	0.959	0.102	0.857	0.737	0.431
rs10862982	12	84407166	G	0.913	0.051	0.862	0.744	0.462
rs10858667	12	86848357	G	0.875	0.157	0.718	0.515	0.281
rs661114	12	87862094	G	0.862	0.032	0.83	0.697	0.451
rs1920716	12	90030680	G	0.913	0.276	0.636	0.42	0.215
rs10859541	12	92534318	A	0.945	0.241	0.704	0.514	0.27
rs6538985	12	100262315	A	0.234	0.88	0.646	0.422	0.237
rs12820008	12	101676159	C	0.757	0.069	0.687	0.487	0.293
rs4764949	12	102182226	A	0.706	0.056	0.651	0.449	0.278
rs7139318	12	104880300	A	0.968	0.176	0.792	0.64	0.354
rs7134222	12	105030714	T	0.876	0.139	0.737	0.544	0.301
rs7963027	12	107419039	T	0.789	0.134	0.655	0.431	0.238
rs2078851	12	110174962	T	0.78	0.06	0.72	0.531	0.325
rs4767012	12	111738523	G	0.055	0.731	0.676	0.479	0.249
rs10161338	12	114349686	T	0.885	0.19	0.696	0.486	0.259
rs903770	12	115776340	A	0.743	0.046	0.697	0.508	0.321
rs645510	12	116590816	T	0.648	0.014	0.634	0.454	0.323
rs1503767	12	117373871	T	0.862	0.206	0.657	0.433	0.228
rs1179947	12	120926827	A	0.794	0.056	0.738	0.557	0.344
rs7304782	12	122285397	A	0.743	0.057	0.687	0.491	0.303
rs838507	12	123725625	G	0.995	0.282	0.713	0.551	0.299
rs2526737	12	124568822	A	0.849	0.199	0.65	0.423	0.223
rs4765417	12	125638910	C	0.096	0.722	0.626	0.405	0.207
rs1030597	12	126855187	T	0.844	0.12	0.724	0.525	0.295
rs2630225	12	127387520	A	0.023	0.792	0.769	0.612	0.334
rs4759816	12	130021395	A	0.931	0.236	0.694	0.496	0.26
rs11835531	12	131087534	A	0.876	0.106	0.77	0.593	0.339
rs9551445	13	18884472	T	0.051	0.752	0.701	0.512	0.269
rs2105076	13	19803957	C	0.739	0.051	0.688	0.495	0.309
rs1974236	13	20707058	G	0.101	0.738	0.637	0.417	0.214
rs9510172	13	21858205	T	0.899	0.131	0.768	0.591	0.33
rs959027	13	22117117	A	0.069	0.815	0.746	0.564	0.305
rs4769335	13	23660957	G	0.913	0.238	0.675	0.466	0.243
rs7990216	13	24798838	T	0.913	0.126	0.787	0.62	0.349
rs9319348	13	26698826	T	0.106	0.759	0.654	0.435	0.225
rs7981680	13	27791870	G	0.014	0.722	0.708	0.54	0.289
rs9508104	13	28143421	T	0.812	0.159	0.653	0.427	0.231
rs9508499	13	29060353	A	0.771	0.093	0.678	0.469	0.272
rs2264979	13	30165070	A	0.047	0.755	0.707	0.521	0.275
rs456319	13	31479617	A	0.115	0.815	0.7	0.493	0.263
rs12100282	13	32351449	G	0.018	0.722	0.704	0.531	0.283
rs7991539	13	33393174	G	0.803	0.088	0.715	0.517	0.302
rs9531159	13	35368336	T	0.092	0.796	0.705	0.503	0.267
rs9532054	13	36895719	T	0.922	0.218	0.704	0.506	0.267
rs9548318	13	37829144	T	0.018	0.81	0.792	0.646	0.358
rs4383023	13	38086673	T	0.743	0.028	0.715	0.54	0.358
rs1572018	13	40613282	C	0.858	0.014	0.844	0.724	0.496
rs12585113	13	42871715	T	0.722	0.019	0.704	0.531	0.365
rs4412886	13	43568516	T	0.931	0.204	0.727	0.539	0.288
rs1747109	13	44528008	A	0.913	0.13	0.783	0.615	0.345
rs7338389	13	45992138	C	0.683	0.032	0.651	0.461	0.304
rs1890882	13	46869699	A	0.826	0.056	0.77	0.602	0.37
rs7325962	13	47965104	T	0.972	0.134	0.838	0.711	0.406
rs9316395	13	48005963	T	0.739	0.032	0.706	0.526	0.345
rs2807000	13	52609304	G	0.073	0.736	0.663	0.456	0.236
rs4885962	13	55761955	C	0.018	0.639	0.621	0.436	0.227
rs9591808	13	56790632	T	0.014	0.694	0.68	0.506	0.268
rs831223	13	59014105	C	0.936	0.182	0.754	0.576	0.312
rs9571012	13	63201277	T	0.041	0.786	0.744	0.571	0.307
rs11620409	13	65222876	G	0.606	0.014	0.592	0.409	0.293
rs10507798	13	71175892	T	0.94	0.102	0.839	0.704	0.409
rs4885093	13	72808027	A	0.688	0.032	0.656	0.466	0.307
rs4885162	13	73767349	C	0.755	0.014	0.741	0.58	0.404
rs9530435	13	74891888	C	0.838	0.098	0.74	0.55	0.317
rs642596	13	76404935	T	0.844	0.13	0.714	0.511	0.284
rs9545166	13	79125342	T	0.321	0.995	0.674	0.505	0.377
rs9545760	13	80998045	A	0.294	0.944	0.651	0.449	0.278
rs7358918	13	83307224	G	0.731	0.046	0.685	0.494	0.312
rs9522401	13	88420742	A	0.739	0.056	0.683	0.487	0.301
rs4143764	13	90975361	T	0.757	0.056	0.701	0.51	0.315
rs6492817	13	95168294	C	0.89	0.227	0.663	0.446	0.232
rs9516953	13	96970509	G	0.67	0.023	0.647	0.462	0.314
rs7338209	13	97328242	G	0.761	0.046	0.715	0.531	0.335
rs9554573	13	98684763	G	0.789	0.111	0.678	0.464	0.263
rs9300619	13	100201079	G	0.917	0.194	0.723	0.529	0.283
rs2476230	13	101380444	G	0.846	0.127	0.718	0.517	0.288
rs1014053	13	102837223	G	0.94	0.051	0.889	0.79	0.493
rs9582807	13	103578174	T	0.936	0.134	0.802	0.646	0.363
rs1572510	13	104179135	T	0.986	0.037	0.949	0.901	0.586
rs1549055	13	105084619	G	0.83	0.083	0.747	0.562	0.33
rs7993603	13	106286927	T	0.06	0.771	0.711	0.521	0.275
rs9301236	13	107026142	C	0.014	0.685	0.671	0.496	0.262
rs9514946	13	108383286	G	0.913	0.148	0.765	0.587	0.324
rs2164172	13	109152029	C	0.815	0.171	0.644	0.414	0.222
rs1183183	13	110934706	C	0.853	0.056	0.798	0.642	0.395
rs9577611	13	111838079	T	0.018	0.611	0.593	0.407	0.21
rs9324309	13	112236575	A	0.693	0.074	0.619	0.405	0.242
rs4883647	13	113843249	T	0.729	0.102	0.628	0.405	0.232
rs1713411	14	19892335	T	0.038	0.757	0.719	0.54	0.286
rs4981340	14	20397748	T	0.862	0.167	0.696	0.484	0.261
rs8012078	14	21682128	A	0.803	0.144	0.659	0.436	0.239
rs8022177	14	22543546	C	0.972	0.282	0.69	0.509	0.268
rs222670	14	23054683	C	0.018	0.676	0.658	0.477	0.25
rs1474966	14	25939968	A	0.798	0.125	0.673	0.456	0.254
rs178169	14	26089084	A	0.789	0.051	0.738	0.559	0.348
rs10147905	14	29450535	C	0.926	0.153	0.773	0.601	0.332
rs179541	14	30301886	G	0.183	0.866	0.682	0.467	0.258
rs10141958	14	31992333	C	0.921	0.116	0.806	0.65	0.37
rs2224266	14	32083347	G	0.681	0.037	0.644	0.45	0.292
rs1012023	14	33025960	C	0.986	0.116	0.87	0.766	0.449
rs395583	14	35513350	T	0.743	0.056	0.688	0.493	0.305
rs8020153	14	36622911	T	0.931	0.199	0.732	0.545	0.292
rs944396	14	37395413	A	0.057	0.667	0.61	0.403	0.204
rs1959929	14	40605077	T	0.014	0.597	0.583	0.401	0.208
rs921315	14	42377340	A	0.771	0.088	0.683	0.476	0.278
rs229722	14	44293340	T	0.042	0.741	0.699	0.513	0.27
rs1954231	14	46497850	A	0.782	0.121	0.661	0.441	0.247
rs8009227	14	48921808	G	0.771	0.125	0.646	0.421	0.235
rs7146139	14	50320907	G	0.032	0.708	0.676	0.49	0.256
rs4901174	14	51447664	A	0.876	0.213	0.663	0.443	0.232
rs12895262	14	53511069	A	0.055	0.852	0.797	0.64	0.357
rs7144669	14	55451870	G	0.826	0.06	0.766	0.594	0.362
rs9323304	14	56782235	A	0.908	0.083	0.825	0.681	0.402
rs8017565	14	57413359	T	0.866	0.185	0.681	0.464	0.247
rs221327	14	58186871	A	0.741	0.079	0.662	0.453	0.269
rs1951117	14	59851967	A	0.771	0.032	0.738	0.567	0.37
rs4902052	14	60923549	G	0.817	0.139	0.678	0.46	0.253
rs1959277	14	61101453	G	0.968	0.116	0.852	0.731	0.423
rs2145603	14	62935678	C	0.866	0.079	0.787	0.621	0.368
rs8007996	14	63014183	T	0.843	0.126	0.716	0.514	0.287
rs12590986	14	64427445	T	0.748	0.06	0.688	0.491	0.301
rs17827523	14	65986106	C	0.958	0.269	0.69	0.502	0.263
rs8013117	14	67159183	G	0.757	0.069	0.687	0.487	0.293
rs1299600	14	69443060	G	0.697	0.046	0.651	0.454	0.287
rs2526941	14	72225488	C	0.014	0.673	0.659	0.482	0.254
rs7148230	14	74747452	T	0.826	0.116	0.71	0.506	0.285
rs7157098	14	75134363	G	0.798	0.019	0.78	0.629	0.427
rs10873300	14	76558673	A	0.05	0.681	0.63	0.428	0.219
rs7142344	14	78319897	C	0.927	0.037	0.89	0.792	0.507
rs12885724	14	79066838	T	0.725	0.028	0.697	0.517	0.344
rs10151660	14	80607237	T	0.899	0.19	0.709	0.507	0.271
rs17115605	14	81113550	C	0.06	0.676	0.616	0.408	0.207
rs7157338	14	82147025	G	0.894	0.198	0.695	0.488	0.259
rs2057116	14	85090099	T	0.815	0.178	0.637	0.406	0.217
rs1420810	14	86572905	G	0.911	0.222	0.689	0.483	0.254
rs7155220	14	87793806	T	0.037	0.731	0.695	0.51	0.268
rs3825663	14	89499502	A	0.954	0.125	0.829	0.692	0.394
rs8003457	14	90303587	G	0.899	0.222	0.677	0.465	0.243
rs7145687	14	91896999	G	0.101	0.736	0.635	0.414	0.213
rs11160143	14	93344209	C	0.023	0.657	0.634	0.448	0.232
rs4905403	14	95441727	A	0.103	0.762	0.659	0.442	0.229
rs1546088	14	98542065	T	0.626	0.019	0.608	0.423	0.295
rs11160532	14	99145273	T	0.79	0.13	0.66	0.439	0.244
rs11620937	14	100220765	C	0.313	0.991	0.678	0.506	0.366
rs11623574	14	101632961	A	0.897	0.234	0.664	0.448	0.233
rs7145509	14	102399183	C	0.792	0.051	0.741	0.563	0.35
rs920499	14	104437544	T	0.697	0.037	0.66	0.469	0.304
rs4983425	14	105032574	A	0.963	0.176	0.787	0.632	0.348
rs726996	14	106312036	C	0.685	0.019	0.667	0.487	0.337
rs12900552	15	20629298	G	0.69	0.019	0.671	0.493	0.34
rs1589918	15	21300901	A	0.945	0.185	0.76	0.587	0.319
rs2714772	15	22987161	T	0.894	0.208	0.686	0.476	0.251
rs2739811	15	23060849	A	0.963	0.125	0.838	0.708	0.405
rs9972562	15	24015338	C	0.881	0.093	0.788	0.622	0.362
rs7170869	15	25962343	A	0.884	0.019	0.866	0.757	0.509
rs916977	15	26186959	C	0.853	0.051	0.802	0.65	0.403
rs937052	15	27192667	T	0.899	0.046	0.853	0.729	0.457
rs11857718	15	29664376	A	0.794	0.139	0.655	0.431	0.237
rs4779563	15	30124529	C	0.766	0.12	0.646	0.423	0.237
rs11633650	15	31251260	T	0.729	0.032	0.697	0.515	0.337
rs2684932	15	32104874	C	0.881	0.06	0.821	0.676	0.412
rs318360	15	33396024	C	0.676	0.019	0.657	0.477	0.33
rs8041147	15	35085650	C	0.083	0.787	0.704	0.505	0.267
rs2624260	15	36899750	A	0.037	0.671	0.635	0.44	0.226
rs8041744	15	37397958	T	0.023	0.806	0.783	0.631	0.347
rs679882	15	38546639	A	0.028	0.894	0.866	0.755	0.442
rs9302112	15	40607743	T	0.771	0.028	0.743	0.575	0.38
rs1814538	15	41547066	A	0.927	0.185	0.741	0.557	0.3
rs1288105	15	42933886	T	0.106	0.888	0.782	0.611	0.348
rs2854442	15	43147386	C	0.913	0.139	0.774	0.601	0.334
rs2507359	15	44023123	G	0.794	0.098	0.695	0.489	0.282
rs557899	15	45431087	C	0.67	0.023	0.647	0.462	0.314
rs2250072	15	46172199	A	0.954	0.056	0.898	0.807	0.5
rs2165990	15	50857039	A	0.706	0.042	0.664	0.471	0.301
rs11630701	15	51453353	G	0.839	0.102	0.738	0.546	0.313
rs11629688	15	52771380	A	0.757	0.028	0.729	0.557	0.369
rs728244	15	53604277	G	0.839	0.069	0.77	0.598	0.359
rs1115019	15	54928523	C	0.817	0.074	0.742	0.558	0.333
rs1968687	15	56609989	T	0.922	0.273	0.649	0.438	0.225
rs11071428	15	57402133	C	0.894	0.061	0.834	0.697	0.425
rs2414678	15	58655613	T	0.907	0.162	0.745	0.558	0.304
rs2414697	15	59714703	T	0.06	0.755	0.694	0.499	0.262
rs11635627	15	62226585	C	0.761	0.042	0.72	0.539	0.343
rs14912	15	66895051	G	0.032	0.796	0.764	0.602	0.327
rs2415047	15	67675432	A	0.867	0.12	0.747	0.558	0.314
rs4319720	15	68555206	C	0.124	0.792	0.668	0.449	0.236
rs6494973	15	69932782	T	0.216	0.958	0.743	0.569	0.362
rs12914971	15	70382625	A	0.041	0.852	0.811	0.665	0.373
rs746655	15	71894730	G	0.826	0.167	0.659	0.434	0.234
rs2959014	15	72366072	A	0.833	0.083	0.75	0.566	0.333
rs7182567	15	76832109	G	0.798	0.123	0.676	0.459	0.257
rs1369324	15	77026774	G	0.716	0.06	0.655	0.452	0.277
rs4778835	15	78700178	A	0.771	0.028	0.743	0.575	0.38
rs2867054	15	79149436	A	0.835	0.079	0.756	0.576	0.341
rs8026683	15	84626259	A	0.115	0.759	0.645	0.422	0.218
rs7177132	15	85376407	G	0.81	0.175	0.635	0.403	0.215
rs3826039	15	86974140	C	0.761	0.097	0.664	0.45	0.26
rs735837	15	87366875	A	0.06	0.801	0.741	0.56	0.301
rs6496613	15	88319755	C	0.06	0.745	0.686	0.489	0.255
rs8042680	15	89322341	C	0.752	0.014	0.738	0.577	0.402
rs6496858	15	90062853	A	0.844	0.032	0.812	0.669	0.433
rs10468150	15	91871634	T	0.229	0.995	0.766	0.618	0.451
rs7169548	15	93507142	C	0.739	0.032	0.706	0.526	0.345
rs11632637	15	94617030	C	0.711	0.074	0.637	0.425	0.254
rs4965117	15	96293254	T	0.761	0.056	0.706	0.516	0.318
rs2654960	15	97410237	T	0.885	0.157	0.728	0.531	0.289
rs2573582	15	98382171	C	0.014	0.684	0.67	0.494	0.262
rs4965814	15	99631440	T	0.847	0.083	0.764	0.586	0.345
rs4984954	16	871687	T	0.775	0.051	0.724	0.541	0.337
rs6600162	16	1693333	T	0.807	0.079	0.729	0.538	0.318
rs2008344	16	3681563	G	0.89	0.218	0.672	0.457	0.24
rs10775349	16	4019824	C	0.913	0.106	0.806	0.65	0.374
rs11076952	16	5694695	C	0.936	0.173	0.763	0.589	0.321
rs8061597	16	6245103	A	0.866	0.106	0.759	0.577	0.33
rs4787040	16	7500981	T	0.771	0.014	0.757	0.601	0.418
rs9933830	16	8181882	A	0.826	0.12	0.705	0.499	0.28
rs9925652	16	9136033	T	0.83	0.116	0.715	0.512	0.289
rs9745621	16	10804270	C	0.917	0.19	0.728	0.536	0.287
rs7185307	16	11954400	T	0.775	0.088	0.687	0.481	0.281
rs1641882	16	12390290	A	0.844	0.056	0.788	0.628	0.387
rs7193298	16	13829832	T	0.986	0.176	0.81	0.674	0.378
rs2187664	16	14184379	C	0.922	0.097	0.825	0.681	0.396
rs6498640	16	16932260	A	0.885	0.213	0.672	0.456	0.24
rs7184743	16	17107812	A	0.018	0.701	0.683	0.506	0.267
rs11640508	16	18024293	A	0.803	0.106	0.696	0.489	0.279
rs8050872	16	19711347	C	0.817	0.046	0.77	0.605	0.38
rs7404783	16	20525505	C	0.853	0.144	0.71	0.504	0.277
rs4783438	16	21978097	C	0.803	0.079	0.724	0.532	0.315
rs1354384	16	22862445	C	0.11	0.875	0.765	0.585	0.329
rs9931113	16	23197340	A	0.821	0.083	0.738	0.549	0.323
rs4788439	16	24839299	T	0.101	0.741	0.64	0.42	0.216
rs1423076	16	26435032	G	0.835	0.125	0.71	0.505	0.282
rs1801275	16	27281901	A	0.798	0.153	0.645	0.418	0.227
rs12444740	16	31845097	A	0.023	0.671	0.648	0.464	0.242
rs520151	16	46636635	T	0.812	0.102	0.71	0.508	0.291
rs4785155	16	47561279	T	0.862	0.204	0.659	0.436	0.229
rs747762	16	48003458	T	0.078	0.694	0.616	0.401	0.203
rs11076556	16	49712544	T	0.922	0.218	0.704	0.506	0.267
rs4347621	16	50241402	A	0.839	0.083	0.756	0.575	0.338
rs4641739	16	52954871	G	0.872	0.153	0.719	0.517	0.282
rs16953500	16	53000379	A	0.917	0.236	0.681	0.475	0.248
rs1787785	16	55899882	T	0.161	0.847	0.687	0.472	0.257
rs7198976	16	58487027	C	0.078	0.731	0.653	0.443	0.228
rs9939293	16	59439336	T	0.064	0.731	0.667	0.465	0.24
rs198007	16	61678146	G	0.069	0.727	0.658	0.452	0.233
rs8057975	16	62215287	C	0.106	0.773	0.668	0.452	0.236
rs4967863	16	63279816	C	0.766	0.116	0.65	0.429	0.242
rs1437198	16	64924055	A	0.046	0.704	0.658	0.462	0.239
rs7184692	16	65737672	T	0.922	0.134	0.788	0.623	0.348
rs7203742	16	66163295	C	0.89	0.153	0.737	0.544	0.298
rs12149261	16	69555646	A	0.835	0.086	0.749	0.565	0.331
rs9302635	16	70701675	T	0.844	0.181	0.663	0.44	0.235
rs4888286	16	72026956	A	0.679	0.014	0.665	0.488	0.345
rs17763066	16	73507970	G	0.651	0.046	0.605	0.403	0.256
rs11149843	16	74206776	A	0.784	0.139	0.646	0.419	0.231
rs4423447	16	75078737	C	0.89	0.074	0.816	0.666	0.398
rs7184628	16	76994109	C	0.954	0.194	0.76	0.59	0.32
rs4129721	16	77016847	A	0.908	0.116	0.793	0.628	0.357
rs8043824	16	78404643	A	0.839	0.032	0.807	0.662	0.429
rs729936	16	79305258	C	0.904	0.167	0.737	0.546	0.296
rs2967340	16	80815052	A	0.885	0.069	0.816	0.667	0.401
rs11649273	16	81013320	T	0.826	0.157	0.668	0.447	0.242
rs6563924	16	82121268	G	0.05	0.847	0.797	0.642	0.357
rs1687662	16	84971419	A	0.936	0.148	0.788	0.625	0.347
rs9926438	16	85424896	C	0.945	0.269	0.676	0.479	0.249
rs9940620	16	86069378	T	0.844	0.139	0.705	0.497	0.274
rs7208188	17	113034	C	0.881	0.111	0.77	0.592	0.337
rs1056321	17	2269526	T	0.757	0.102	0.655	0.438	0.251
rs7225748	17	3004163	T	0.835	0.19	0.645	0.416	0.22
rs444207	17	6923168	A	0.716	0.023	0.692	0.515	0.348
rs714407	17	8801218	G	0.862	0.218	0.645	0.418	0.218
rs4791868	17	9638969	G	0.95	0.069	0.88	0.775	0.47
rs8075550	17	10967784	G	0.023	0.796	0.773	0.618	0.338
rs2322050	17	11616507	T	0.885	0.181	0.705	0.499	0.267
rs4792286	17	12684478	C	0.885	0.139	0.746	0.557	0.309
rs4792373	17	13419372	T	0.867	0.194	0.673	0.454	0.24
rs8077481	17	14437266	G	0.862	0.051	0.811	0.663	0.412
rs2875140	17	15305018	A	0.023	0.708	0.685	0.506	0.267
rs6502592	17	17240316	A	0.861	0.023	0.838	0.712	0.473
rs12939947	17	19145124	A	0.798	0.019	0.78	0.629	0.427
rs7225732	17	20652060	A	0.032	0.639	0.607	0.413	0.211
rs631905	17	23907440	A	0.679	0.051	0.628	0.425	0.267
rs8073072	17	26374895	T	0.986	0.051	0.935	0.876	0.556
rs6505324	17	28354977	T	0.853	0.13	0.724	0.524	0.292
rs8073673	17	29367621	A	0.018	0.713	0.695	0.52	0.276
rs2066505	17	30350893	A	0.078	0.736	0.658	0.449	0.231
rs2735484	17	31358760	A	0.812	0.065	0.747	0.567	0.343
rs9892334	17	32381183	G	0.936	0.162	0.774	0.604	0.332
rs6607306	17	33287942	C	0.94	0.112	0.828	0.688	0.395
rs16526	17	34575198	C	0.06	0.694	0.635	0.429	0.219
rs5008787	17	36382210	T	0.789	0.12	0.669	0.451	0.253
rs11079033	17	37515998	A	0.817	0.12	0.696	0.487	0.273
rs2593595	17	38309771	A	0.771	0.014	0.757	0.6	0.417
rs4473241	17	39636808	G	0.702	0.051	0.65	0.45	0.282
rs2191151	17	46801432	T	0.794	0.116	0.678	0.463	0.261
rs9909962	17	48870233	T	0.913	0.102	0.811	0.658	0.38
rs11079177	17	50927612	T	0.899	0.255	0.644	0.425	0.219
rs9904331	17	51142248	A	0.908	0.074	0.834	0.696	0.416
rs1914986	17	52162708	C	0.922	0.157	0.765	0.588	0.323
rs2109248	17	53604511	A	0.694	0.065	0.63	0.421	0.256
rs6503923	17	54996857	C	0.798	0.069	0.729	0.541	0.325
rs7214631	17	55947947	G	0.995	0.116	0.88	0.783	0.464
rs12601646	17	56936382	T	0.867	0.051	0.816	0.67	0.416
rs2009866	17	57815382	A	0.119	0.796	0.677	0.462	0.243
rs9911085	17	59553682	T	0.798	0.023	0.775	0.62	0.415
rs4790939	17	60853432	G	0.115	0.903	0.788	0.621	0.359
rs719935	17	62430681	A	0.041	0.764	0.723	0.543	0.288
rs8066118	17	64490814	T	0.023	0.634	0.611	0.423	0.218
rs7210251	17	67663958	C	0.89	0.154	0.736	0.542	0.297
rs1177993	17	68041128	G	0.168	0.902	0.734	0.541	0.312
rs4789061	17	69919575	T	0.818	0.056	0.762	0.59	0.363
rs4789193	17	70916391	A	0.147	0.963	0.816	0.674	0.432
rs2665999	17	71568536	G	0.702	0.06	0.642	0.436	0.268
rs7352	17	72072808	G	0.694	0.032	0.662	0.474	0.312
rs11654023	17	74467863	A	0.876	0.153	0.723	0.524	0.286
rs789073	18	998431	G	0.798	0.164	0.635	0.403	0.217
rs1826508	18	1196984	C	0.06	0.681	0.621	0.413	0.21
rs7235479	18	2453095	T	0.954	0.112	0.842	0.712	0.411
rs3850801	18	3797349	A	0.745	0.083	0.662	0.452	0.266
rs9954603	18	4943115	A	0.853	0.176	0.677	0.459	0.246
rs3924849	18	5422330	A	0.766	0.069	0.697	0.499	0.3
rs1893223	18	7599137	G	0.151	0.94	0.788	0.627	0.382
rs629699	18	8825869	A	0.775	0.139	0.636	0.408	0.224
rs6506633	18	9019580	A	0.706	0.084	0.622	0.405	0.238
rs607054	18	10638531	T	0.014	0.639	0.625	0.444	0.232
rs8096163	18	11412601	T	0.876	0.13	0.747	0.557	0.311
rs732034	18	13793344	A	0.835	0.181	0.654	0.428	0.228
rs1552110	18	16924725	G	0.037	0.69	0.653	0.461	0.239
rs291783	18	17274948	G	0.853	0.093	0.761	0.58	0.337
rs11082067	18	18502796	A	0.858	0.102	0.756	0.572	0.329
rs8092106	18	19945963	T	0.023	0.662	0.639	0.453	0.236
rs6508330	18	20633962	C	0.023	0.727	0.704	0.529	0.281
rs7234300	18	21881136	C	0.078	0.704	0.626	0.411	0.209
rs4383230	18	25116433	C	0.679	0.014	0.665	0.488	0.345
rs2421643	18	28589773	G	0.028	0.787	0.76	0.597	0.324
rs507163	18	32161626	T	0.775	0.139	0.636	0.408	0.224
rs1941943	18	33348263	T	0.78	0.042	0.738	0.563	0.358
rs12967709	18	34175512	C	0.083	0.727	0.644	0.431	0.221
rs170073	18	35894254	C	0.849	0.079	0.77	0.596	0.353
rs2212963	18	36085497	T	0.922	0.171	0.751	0.569	0.309
rs658728	18	38476854	T	0.699	0.019	0.68	0.503	0.347
rs3095771	18	41218022	C	0.648	0.019	0.63	0.446	0.31
rs11082588	18	43244969	T	0.794	0.111	0.682	0.47	0.266
rs1877415	18	44303255	A	0.826	0.083	0.742	0.556	0.327
rs6508087	18	47551726	G	0.869	0.134	0.735	0.54	0.3
rs1373755	18	48040400	T	0.087	0.731	0.644	0.429	0.22
rs8096825	18	52403624	T	0.761	0.074	0.687	0.486	0.29
rs1217562	18	53242291	T	0.89	0.116	0.774	0.599	0.34
rs10871774	18	55789310	A	0.945	0.097	0.848	0.72	0.421
rs1944328	18	59989437	G	0.128	0.804	0.675	0.458	0.242
rs7230294	18	60160369	G	0.064	0.755	0.69	0.493	0.258
rs1444112	18	63495374	G	0.862	0.153	0.71	0.504	0.275
rs4891724	18	64961189	A	0.904	0.134	0.769	0.593	0.331
rs4891384	18	65775534	C	0.958	0.074	0.884	0.783	0.473
rs8092151	18	66367659	G	0.858	0.088	0.77	0.594	0.347
rs607787	18	68368375	C	0.967	0.194	0.773	0.613	0.335
rs1367345	18	69633470	G	0.803	0.083	0.719	0.524	0.308
rs10871527	18	70602524	G	0.078	0.745	0.667	0.46	0.238
rs10871518	18	71581789	A	0.032	0.782	0.75	0.583	0.314
rs12605557	18	73194709	C	0.718	0.046	0.671	0.477	0.302
rs3809929	18	75735349	T	0.849	0.065	0.784	0.619	0.375
rs10416642	19	1632480	G	0.647	0.019	0.628	0.445	0.309
rs216276	19	2955792	A	0.078	0.704	0.626	0.411	0.209
rs12608562	19	3991593	C	0.807	0.144	0.664	0.442	0.242
rs2436493	19	5728323	A	0.849	0.171	0.677	0.459	0.247
rs10420388	19	6317230	A	0.852	0.065	0.788	0.625	0.378
rs10404592	19	7345749	A	0.041	0.699	0.658	0.464	0.24
rs2303686	19	8521268	C	0.041	0.693	0.652	0.457	0.236
rs7260343	19	9178125	G	0.738	0.014	0.724	0.559	0.391
rs2052474	19	11517995	T	0.936	0.176	0.76	0.585	0.318
rs2459020	19	12202304	C	0.757	0.074	0.683	0.48	0.287
rs6511901	19	13888652	C	0.739	0.051	0.688	0.495	0.309
rs7249294	19	15982580	T	0.876	0.194	0.682	0.467	0.248
rs2242143	19	16162544	G	0.264	0.981	0.717	0.548	0.376
rs7258519	19	19917348	T	0.904	0.204	0.7	0.496	0.263
rs7252194	19	20213206	T	0.784	0.12	0.664	0.445	0.25
rs12971926	19	21629270	T	0.739	0.065	0.674	0.472	0.287
rs3813587	19	22591133	T	0.794	0.084	0.709	0.511	0.3
rs4805158	19	33506986	T	0.038	0.657	0.62	0.423	0.217
rs867815	19	34225922	A	0.839	0.079	0.761	0.583	0.345
rs335751	19	35333264	G	0.826	0.126	0.7	0.49	0.274
rs903935	19	36441189	C	0.867	0.222	0.645	0.419	0.218
rs10553	19	37779881	G	0.014	0.736	0.722	0.556	0.299
rs8106293	19	38228216	G	0.748	0.028	0.72	0.546	0.362
rs7254944	19	39659639	C	0.101	0.729	0.628	0.406	0.208
rs437168	19	41026259	A	0.014	0.597	0.583	0.401	0.208
rs4075613	19	43594939	A	0.83	0.106	0.724	0.526	0.3
rs36264	19	44553354	T	0.849	0.125	0.724	0.524	0.293
rs2231738	19	45141888	T	0.884	0.148	0.736	0.542	0.298
rs717225	19	47085126	A	0.995	0.088	0.907	0.829	0.505
rs846877	19	49771648	C	0.807	0.139	0.668	0.448	0.247
rs11882642	19	50625333	T	0.656	0.037	0.619	0.423	0.275
rs2974239	19	52736055	G	0.073	0.81	0.737	0.55	0.296
rs2569433	19	56303075	G	0.89	0.185	0.705	0.499	0.267
rs1650940	19	58199111	G	0.051	0.824	0.773	0.607	0.332
rs890869	19	60324855	C	0.867	0.139	0.728	0.53	0.293
rs2009609	19	62955811	A	0.014	0.597	0.583	0.401	0.208
rs554362	20	850002	A	0.995	0.171	0.824	0.699	0.398
rs6135821	20	1665028	C	0.106	0.773	0.668	0.452	0.236
rs1418032	20	2025744	G	0.743	0.06	0.683	0.485	0.297
rs16990309	20	4784440	C	0.884	0.208	0.676	0.461	0.243
rs6053815	20	5918438	C	0.188	0.889	0.701	0.494	0.28
rs4815960	20	6916142	T	0.824	0.023	0.801	0.657	0.438
rs909887	20	7753805	G	0.872	0.102	0.77	0.593	0.341
rs6056348	20	8967450	A	0.073	0.755	0.681	0.478	0.249
rs1883488	20	9353752	C	0.963	0.213	0.75	0.581	0.313
rs2423491	20	10282090	A	0.757	0.111	0.646	0.424	0.24
rs6033098	20	11237485	G	0.047	0.771	0.724	0.543	0.288
rs646814	20	12939536	T	0.853	0.14	0.713	0.508	0.28
rs6043068	20	14962097	A	0.032	0.657	0.625	0.433	0.222
rs2876410	20	15502753	G	0.761	0.019	0.743	0.58	0.396
rs871515	20	16118867	G	0.05	0.731	0.681	0.487	0.254
rs852105	20	17102897	C	0.858	0.227	0.631	0.401	0.208
rs6046024	20	19294184	C	0.018	0.792	0.773	0.62	0.34
rs3748447	20	20289657	A	0.046	0.657	0.612	0.41	0.209
rs6137433	20	21703750	T	0.88	0.13	0.75	0.563	0.314
rs1055080	20	22510438	A	0.041	0.796	0.755	0.585	0.316
rs6049327	20	23942675	G	0.078	0.769	0.691	0.488	0.256
rs6036718	20	24213651	T	0.037	0.699	0.662	0.471	0.244
rs4815445	20	25623602	C	0.078	0.718	0.64	0.427	0.219
rs6058022	20	29573490	G	0.862	0.144	0.719	0.517	0.284
rs293570	20	30568684	A	0.743	0.019	0.724	0.556	0.38
rs4911320	20	31377692	G	0.963	0.157	0.806	0.658	0.367
rs6088443	20	32295792	C	0.87	0.192	0.679	0.462	0.245
rs6120843	20	33182654	G	0.11	0.75	0.64	0.418	0.215
rs2590965	20	34076534	A	0.839	0.144	0.696	0.484	0.266
rs6092422	20	36452247	G	0.949	0.178	0.772	0.605	0.33
rs2057334	20	37666577	C	0.817	0.079	0.738	0.55	0.326
rs6101991	20	38515722	A	0.908	0.125	0.783	0.614	0.346
rs2425570	20	41111765	C	0.844	0.162	0.682	0.465	0.252
rs3092148	20	44869558	T	0.674	0.046	0.628	0.428	0.271
rs1211646	20	45514822	A	0.83	0.13	0.701	0.492	0.273
rs2426053	20	46000192	C	0.876	0.125	0.751	0.564	0.316
rs944927	20	48307075	A	0.881	0.181	0.7	0.492	0.264
rs910156	20	49468010	C	0.156	0.889	0.733	0.538	0.306
rs10460621	20	50626064	T	0.872	0.171	0.7	0.491	0.264
rs156610	20	51452857	C	0.908	0.162	0.746	0.56	0.305
rs967377	20	52655624	T	0.711	0.019	0.692	0.517	0.356
rs2426553	20	53191101	A	0.991	0.134	0.857	0.745	0.433
rs1926062	20	54229330	A	0.843	0.065	0.778	0.61	0.369
rs4810108	20	55882582	T	0.913	0.181	0.732	0.541	0.291
rs6070538	20	56631344	T	0.711	0.033	0.678	0.492	0.322
rs2426843	20	57814240	A	0.921	0.231	0.69	0.487	0.255
rs6064887	20	58127539	A	0.908	0.14	0.768	0.591	0.328
rs6061279	20	59550179	C	0.862	0.134	0.728	0.53	0.294
rs2427258	20	60158303	G	0.041	0.764	0.723	0.543	0.288
rs6062808	20	61201265	A	0.794	0.074	0.72	0.527	0.314
rs9977149	21	15936071	C	0.89	0.042	0.848	0.722	0.457
rs2823676	21	16533644	T	0.954	0.083	0.871	0.759	0.453
rs9754047	21	17030130	A	0.078	0.847	0.769	0.595	0.328
rs8131431	21	18056730	G	0.826	0.13	0.696	0.485	0.27
rs2825980	21	20356805	A	0.853	0.111	0.742	0.551	0.313
rs11702660	21	21485064	A	0.023	0.676	0.653	0.469	0.244
rs7277403	21	23169062	T	0.028	0.639	0.611	0.42	0.216
rs9978445	21	24278435	T	0.06	0.75	0.69	0.494	0.258
rs380417	21	26194030	C	0.821	0.15	0.672	0.451	0.246
rs2830435	21	27014124	G	0.165	0.818	0.653	0.426	0.227
rs2250997	21	28725472	C	0.683	0.032	0.651	0.461	0.304
rs2832074	21	29062692	T	0.633	0.014	0.619	0.438	0.312
rs2249708	21	30172492	T	0.739	0.042	0.697	0.51	0.326
rs1000927	21	31337834	T	0.867	0.227	0.64	0.413	0.215
rs2070380	21	32612164	A	0.755	0.028	0.727	0.555	0.368
rs2834832	21	35494883	C	0.796	0.083	0.713	0.516	0.303
rs2835367	21	36805244	T	0.95	0.167	0.783	0.621	0.342
rs2836181	21	38477680	T	0.023	0.847	0.824	0.691	0.39
rs2837784	21	40985683	G	0.766	0.118	0.648	0.426	0.24
rs9305738	21	41678257	A	0.821	0.051	0.77	0.603	0.375
rs8131179	21	42955270	C	0.729	0.06	0.669	0.469	0.287
rs2838245	21	43532186	C	0.87	0.079	0.792	0.628	0.372
rs13049059	21	44246078	T	0.796	0.071	0.726	0.536	0.321
rs7277264	21	45254292	T	0.269	0.903	0.634	0.414	0.239
rs362249	22	16990110	A	0.844	0.051	0.793	0.635	0.394
rs2542109	22	17029861	A	0.64	0.038	0.602	0.405	0.263
rs5996577	22	22251427	A	0.894	0.194	0.7	0.494	0.263
rs6004913	22	24768495	A	0.835	0.06	0.775	0.607	0.37
rs760628	22	27789732	A	0.764	0.114	0.65	0.428	0.242
rs1005887	22	29390029	G	0.748	0.116	0.632	0.407	0.229
rs8139704	22	31359970	A	0.05	0.671	0.621	0.418	0.213
rs4417800	22	32293790	G	0.06	0.829	0.769	0.599	0.327
rs5999762	22	33929782	A	0.83	0.06	0.77	0.6	0.366
rs6000071	22	34758334	C	0.904	0.139	0.765	0.586	0.325
rs6000229	22	35016105	C	0.014	0.722	0.708	0.54	0.289
rs2103578	22	36261701	G	0.206	0.889	0.682	0.47	0.266
rs9607685	22	38809757	G	0.803	0.097	0.706	0.503	0.29
rs6002455	22	40458407	A	0.023	0.782	0.759	0.6	0.326
rs6002695	22	41072395	G	0.904	0.171	0.732	0.539	0.292
rs2269668	22	42029718	G	0.881	0.213	0.668	0.45	0.236
rs6007220	22	43405168	G	0.913	0.088	0.825	0.68	0.399
rs2071871	22	44374774	A	0.876	0.123	0.754	0.568	0.319
rs6008068	22	45962478	A	0.028	0.656	0.628	0.438	0.226
rs3747267	22	47224168	A	0.674	0.056	0.619	0.413	0.256
rs6520141	22	48674349	A	0.899	0.167	0.732	0.539	0.292
rs7878926	X	2599272	G	0.78	0.073	0.707	0.511	0.305
rs5982662	X	3080182	A	0.81	0.019	0.791	0.645	0.437
rs7877697	X	4364168	T	0.945	0.199	0.746	0.568	0.306
rs6529945	X	6332836	G	0.822	0.087	0.735	0.545	0.319
rs6638698	X	7493860	A	0.798	0.012	0.785	0.64	0.445
rs7064826	X	8499504	A	0.914	0.174	0.74	0.552	0.299
rs4448459	X	9108803	C	0.975	0.193	0.783	0.631	0.347
rs12013009	X	10835013	A	0.957	0.161	0.796	0.642	0.356
rs2407773	X	12343082	A	0.816	0.18	0.636	0.404	0.215
rs5978649	X	13525039	A	0.65	0.025	0.625	0.437	0.296
rs7055381	X	14119317	C	0.117	0.776	0.66	0.44	0.23
rs7890002	X	17558052	C	0.994	0.031	0.963	0.928	0.615
rs12010689	X	18015818	G	0.945	0.106	0.839	0.706	0.409
rs1908524	X	19224007	T	0.951	0.019	0.932	0.87	0.585
rs4969751	X	20413133	T	0.963	0.081	0.882	0.78	0.468
rs5951595	X	21388579	C	0.887	0.019	0.868	0.76	0.511
rs9306764	X	22052275	C	0.945	0.099	0.845	0.716	0.418
rs5925756	X	23274339	G	0.724	0.025	0.699	0.522	0.35
rs4898302	X	24964972	T	0.865	0.043	0.822	0.681	0.429
rs5944240	X	25889334	A	0.975	0.242	0.733	0.564	0.303
rs7051757	X	29486642	G	0.076	0.789	0.713	0.518	0.274
rs436747	X	30979243	A	0.902	0.197	0.704	0.501	0.266
rs5972341	X	31150721	T	0.739	0.012	0.727	0.563	0.396
rs10522005	X	32471389	A	0.963	0.193	0.771	0.609	0.332
rs5972783	X	33155964	A	0.933	0.174	0.759	0.582	0.317
rs5973547	X	35862990	A	0.896	0.012	0.883	0.787	0.54
rs6527573	X	36340313	C	0.932	0.037	0.894	0.801	0.512
rs5963376	X	37776716	G	0.018	0.832	0.814	0.678	0.38
rs6520401	X	38227746	T	0.913	0.075	0.838	0.702	0.419
rs5963722	X	39793661	T	0.706	0.043	0.662	0.468	0.298
rs7058033	X	40115000	G	0.019	0.807	0.789	0.642	0.355
rs4509495	X	42018121	T	0.815	0.087	0.728	0.535	0.313
rs5952688	X	44873364	G	0.067	0.72	0.653	0.446	0.23
rs6521083	X	45949750	C	0.012	0.826	0.814	0.68	0.383
rs6609436	X	46563977	T	0.845	0.101	0.744	0.555	0.319
rs760395	X	48230719	A	0.84	0.143	0.698	0.487	0.268
rs7890685	X	50532328	T	0.975	0.143	0.833	0.703	0.4
rs4893635	X	52677756	C	0.043	0.686	0.643	0.446	0.229
rs10775841	X	53780600	A	0.994	0.118	0.876	0.777	0.459
rs6612158	X	54482673	T	0.896	0.038	0.858	0.74	0.472
rs7881742	X	55996029	T	0.975	0.237	0.738	0.57	0.307
rs17277503	X	56833086	A	0.804	0.012	0.791	0.648	0.451
rs7886092	X	61938458	G	0.755	0.106	0.648	0.429	0.244
rs5965620	X	62880459	G	0.988	0.013	0.975	0.951	0.658
rs12388841	X	63046078	T	0.08	0.851	0.771	0.598	0.33
rs5964442	X	64629079	G	0.988	0.099	0.888	0.795	0.474
rs3848901	X	65157690	G	0.174	0.994	0.82	0.692	0.494
rs490179	X	66185251	T	0.907	0.012	0.894	0.805	0.552
rs6525242	X	67671712	G	0.106	0.981	0.876	0.773	0.519
rs5936684	X	68564093	G	0.677	0.044	0.633	0.434	0.277
rs4844106	X	69273652	T	0.828	0.031	0.797	0.648	0.422
rs3091304	X	70759524	T	0.847	0.094	0.752	0.568	0.329
rs5951247	X	71167124	G	0.975	0.082	0.894	0.801	0.483
rs63716	X	72406152	A	0.646	0.012	0.634	0.454	0.325
rs5981813	X	74355723	T	0.886	0.099	0.787	0.619	0.357
rs6607745	X	75679403	G	0.975	0.206	0.769	0.612	0.334
rs5937666	X	76114705	A	0.816	0.037	0.779	0.62	0.397
rs5959980	X	77340789	A	0.654	0.025	0.629	0.441	0.299
rs931593	X	78845344	C	0.824	0.102	0.722	0.524	0.301
rs4825998	X	79019904	A	0.761	0.056	0.704	0.513	0.317
rs5959059	X	80116645	C	0.773	0.071	0.702	0.505	0.303
rs10521366	X	83239626	T	0.086	0.714	0.628	0.411	0.21
rs1818617	X	84032189	C	0.939	0.197	0.741	0.56	0.301
rs1015736	X	85575340	A	0.037	0.774	0.737	0.563	0.301
rs6521963	X	86870421	A	0.882	0.236	0.646	0.424	0.219
rs6617500	X	87263358	G	0.019	0.786	0.768	0.613	0.335
rs6615141	X	89480702	T	0.798	0.106	0.692	0.483	0.276
rs5941853	X	90277914	C	0.796	0.155	0.641	0.412	0.223
rs5984925	X	91443435	G	0.955	0.34	0.616	0.415	0.211
rs5983414	X	92312751	G	0.05	0.882	0.832	0.696	0.399
rs2799863	X	93553102	T	0.981	0.081	0.901	0.814	0.493
rs2982104	X	94627287	C	0.84	0.019	0.822	0.689	0.465
rs1197199	X	95495685	A	0.847	0.068	0.778	0.61	0.367
rs1383651	X	96887921	G	0.834	0.05	0.785	0.624	0.389
rs1933798	X	97495953	T	0.994	0.211	0.783	0.639	0.356
rs6620700	X	98699916	G	0.926	0.025	0.902	0.815	0.537
rs1020903	X	99040050	C	0.907	0.068	0.839	0.704	0.425
rs3027647	X	100494847	G	0.852	0.088	0.764	0.586	0.342
rs5987637	X	101979096	C	0.092	0.776	0.684	0.477	0.25
rs5962536	X	104611145	A	0.019	0.963	0.944	0.892	0.578
rs6523960	X	106546687	G	0.859	0.075	0.784	0.618	0.368
rs5962423	X	107098556	G	0.89	0.118	0.772	0.595	0.337
rs2499419	X	109055394	A	0.994	0.118	0.876	0.777	0.459
rs5943149	X	110542292	G	0.994	0.081	0.913	0.838	0.514
rs682448	X	111897533	C	0.877	0.019	0.859	0.745	0.501
rs2214095	X	112872687	A	0.883	0.18	0.703	0.497	0.266
rs5988003	X	114855002	A	0.908	0.217	0.691	0.485	0.255
rs5952168	X	115455072	C	0.896	0.118	0.778	0.605	0.342
rs5956817	X	116956606	C	0.926	0.226	0.7	0.502	0.264
rs5956063	X	117486408	T	0.129	0.969	0.84	0.713	0.463
rs3848879	X	118713995	G	0.859	0.05	0.809	0.66	0.411
rs2192257	X	119400931	G	0.827	0.106	0.722	0.523	0.299
rs17319975	X	121634211	T	0.696	0.038	0.657	0.465	0.301
rs3761557	X	122143150	C	0.761	0.019	0.742	0.579	0.396
rs3135230	X	124281258	T	0.877	0.118	0.759	0.577	0.326
rs905093	X	125101886	T	0.963	0.28	0.684	0.497	0.26
rs226547	X	126721629	C	0.276	0.994	0.718	0.556	0.405
rs5932427	X	127367944	C	0.859	0.012	0.846	0.729	0.502
rs3115829	X	128582807	G	0.988	0.099	0.888	0.795	0.474
rs5977389	X	129868803	C	0.843	0.199	0.644	0.415	0.219
rs5930450	X	130171877	G	0.957	0.193	0.765	0.598	0.325
rs5977730	X	131629304	C	0.89	0.248	0.641	0.419	0.216
rs7052290	X	132666132	G	0.908	0.031	0.877	0.772	0.501
rs903143	X	134976149	C	0.632	0.025	0.607	0.418	0.284
rs3092923	X	135568851	T	0.901	0.155	0.745	0.557	0.305
rs6633889	X	136249232	A	0.822	0.025	0.797	0.651	0.432
rs1324594	X	138980352	G	0.969	0.099	0.869	0.759	0.447
rs7060109	X	139869165	T	0.049	0.683	0.634	0.433	0.222
rs6528893	X	140571693	A	0.779	0.075	0.705	0.507	0.302
rs4825140	X	141692031	A	0.92	0.112	0.808	0.654	0.374
rs7061261	X	142155590	T	0.663	0.019	0.644	0.461	0.32
rs5965675	X	143675466	A	0.013	0.642	0.629	0.449	0.236
rs1585276	X	144059482	G	0.712	0.081	0.631	0.416	0.246
rs5920322	X	145723339	C	0.945	0.238	0.707	0.517	0.273
rs13441062	X	146567639	T	0.994	0.18	0.814	0.683	0.386
rs1442279	X	147786896	C	0.951	0.031	0.92	0.846	0.55
rs5980425	X	148134633	A	0.896	0.124	0.771	0.595	0.335
rs5969969	X	149248804	T	0.944	0.267	0.677	0.48	0.249
rs2142017	X	150384160	C	0.951	0.255	0.696	0.506	0.265
rs6627588	X	151345003	C	0.712	0.082	0.63	0.414	0.245
rs5945361	X	152799594	A	0.708	0.025	0.683	0.502	0.338
rs7051615	X	153366361	G	0.859	0.057	0.802	0.648	0.398
rs11887	X	154120651	C	0.763	0.019	0.744	0.581	0.397
