# Supplementary material for: Development of admixture mapping panels for African Americans from commercial high-density SNP arrays
Source: BMC Genomics. 2010 Jul 5;11:417. doi: 10.1186/1471-2164-11-417 (PMC2996945; doi:10.1186/1471-2164-11-417)
Supplement: Additional file 3 — Markers in the 2 k and 21 k random marker panels. δ, FST, and SIC values for AIMS in the panel based on 2 k and 21 k random marker panels. [file 1471-2164-11-417-S3.XLS]

## Sheet: 20krandommarekr_maf_fst_sic
21k random markers	Chromosome	Position (bp)	Allele	CEU	YRI	|CEU - YRI|	FST	SIC	2k random markers
rs12565286	1	711153	C	0.967	0.995	0.028	0.011	0.007
rs2465136	1	980280	T	0.284	0.648	0.364	0.133	0.065
rs4075116	1	993492	T	0.257	0.5	0.243	0.063	0.03
rs3737628	1	1712792	T	0.5	0.019	0.481	0.301	0.212
rs12126768	1	1767950	G	0.197	0.065	0.132	0.038	0.021
rs3820011	1	1878053	A	0.292	0.139	0.153	0.035	0.018
rs6605081	1	1920614	C	0.312	0.565	0.253	0.065	0.031
rs262680	1	2157009	T	0.376	0.171	0.205	0.053	0.027
rs12730391	1	2261924	A	0.287	0.107	0.181	0.052	0.028
rs16825081	1	2297538	C	0.977	0.949	0.028	0.006	0.003
rs12404555	1	2298084	C	0.019	0.122	0.103	0.041	0.019
rs4648633	1	2310562	C	0.222	0.023	0.199	0.092	0.061	rs4648633
rs12023660	1	2347670	T	0.084	0.171	0.087	0.017	0.008
rs1998759	1	2387034	A	0.287	0.292	0.005	0	0
rs12565258	1	2725680	G	0.018	0.278	0.26	0.133	0.065
rs4648482	1	2739781	C	0.298	0.449	0.151	0.024	0.012
rs897632	1	2816023	A	0.229	0.29	0.06	0.005	0.002
rs1569419	1	2986462	T	0.229	0.407	0.178	0.036	0.017
rs2981881	1	2994217	C	0.31	0.293	0.018	0	0	rs2981881
rs7543737	1	2999829	G	0.729	0.352	0.378	0.143	0.07	rs7543737
rs2981868	1	3016120	A	0.284	0.384	0.1	0.011	0.005
rs2817184	1	3048230	A	0.601	0.338	0.263	0.069	0.034
rs17398063	1	3162562	A	0.156	0.111	0.045	0.004	0.002
rs1999527	1	3245968	A	0.339	0.439	0.1	0.01	0.005
rs4415513	1	3251542	T	0.602	0.398	0.204	0.042	0.02
rs17399569	1	3268819	T	0.073	0.111	0.038	0.004	0.002
rs6424073	1	3275488	A	0.367	0.259	0.108	0.013	0.007
rs11584967	1	3287246	A	0.019	0.046	0.028	0.006	0.003
rs2493275	1	3297894	A	0.073	0.102	0.029	0.003	0.001
rs6670123	1	3316656	G	0.859	0.847	0.011	0	0	rs6670123
rs2493285	1	3323455	A	0.116	0.218	0.102	0.019	0.009	rs2493285
rs10492937	1	3329199	A	0.089	0.069	0.019	0.001	0.001
rs10909969	1	3470009	T	0.313	0.375	0.062	0.004	0.002
rs10909974	1	3488927	T	0.128	0.357	0.228	0.071	0.033
rs2760319	1	3544484	A	0.181	0.36	0.179	0.041	0.019
rs12128253	1	3658613	c	0.259	0.047	0.213	0.087	0.053
rs1181877	1	3670589	C	0.716	0.241	0.475	0.226	0.115
rs12724233	1	3902692	A	0.282	0.458	0.176	0.033	0.016
rs7519458	1	3906970	A	0.564	0.269	0.296	0.09	0.045
rs6681347	1	3915242	C	0.372	0.315	0.057	0.004	0.002
rs10915417	1	4036902	G	0.963	0.982	0.018	0.003	0.002
rs4639725	1	4039791	c	0.16	0.252	0.092	0.013	0.006
rs12065003	1	4050645	T	0.032	0.102	0.07	0.019	0.009
rs10492944	1	4071646	T	0.037	0.023	0.014	0.002	0.001
rs4400585	1	4082645	G	0.211	0.032	0.179	0.075	0.046
rs903540	1	4184519	T	0.294	0.381	0.087	0.009	0.004
rs1817914	1	4267782	T	0.317	0.014	0.303	0.166	0.121
rs351615	1	4270245	G	0.174	0.065	0.11	0.028	0.015
rs351598	1	4279818	T	0.665	0.282	0.383	0.147	0.073	rs351598
rs2411741	1	4280204	C	0.353	0.25	0.103	0.013	0.006
rs780586	1	4404787	T	0.102	0.088	0.014	0.001	0
rs6426417	1	4436536	A	0.278	0.352	0.074	0.006	0.003
rs12120353	1	4520856	A	0.262	0.19	0.072	0.007	0.004	rs12120353
rs164772	1	4552372	C	0.128	0.023	0.105	0.04	0.024
rs164780	1	4566354	C	0.684	0.829	0.145	0.029	0.014
rs4092257	1	4648936	G	0.463	0.468	0.004	0	0
rs449181	1	4699130	G	0.087	0.111	0.024	0.002	0.001
rs12030346	1	4731855	T	0.142	0.308	0.167	0.04	0.019
rs1883347	1	4782955	T	0.147	0.218	0.071	0.008	0.004
rs12567053	1	4828728	T	0.018	0.111	0.093	0.036	0.017
rs1886112	1	4830041	T	0.376	0.227	0.149	0.026	0.013
rs12048035	1	4896167	G	0.284	0.112	0.172	0.047	0.025
rs6693486	1	4915327	A	0.679	0.88	0.201	0.059	0.031
rs12739724	1	4937911	A	0.188	0.125	0.063	0.008	0.004
rs7541612	1	4948484	T	0.188	0.122	0.066	0.008	0.004
rs6683624	1	4951570	T	0.208	0.014	0.194	0.096	0.067	rs6683624
rs10915317	1	4980926	C	0.225	0.042	0.183	0.073	0.044
rs1380472	1	5022470	G	0.252	0.107	0.146	0.036	0.019	rs1380472
rs6603832	1	5027403	A	0.353	0.144	0.21	0.059	0.031
rs11590026	1	5040086	A	0.248	0.238	0.009	0	0
rs6686714	1	5210469	T	0.518	0.074	0.444	0.237	0.141
rs10492935	1	5241092	G	0.119	0.069	0.05	0.007	0.004
rs9439550	1	5257031	A	0.688	0.296	0.392	0.154	0.076
rs10799197	1	5302730	G	0.422	0.397	0.025	0.001	0
rs11583605	1	5324969	A	0.023	0.111	0.088	0.031	0.014
rs12126301	1	5472032	T	0.069	0.046	0.023	0.002	0.001
rs12128558	1	5492078	A	0.064	0.07	0.006	0	0
rs11811237	1	5582239	T	0.092	0.194	0.103	0.022	0.01
rs17459914	1	5599240	C	0.216	0.088	0.128	0.032	0.017
rs707586	1	5633030	C	0.161	0.197	0.037	0.002	0.001
rs2649069	1	5672600	G	0.339	0.481	0.142	0.021	0.01
rs2649086	1	5705356	T	0.284	0.402	0.118	0.015	0.007	rs2649086
rs2842244	1	5726207	T	0.44	0.653	0.212	0.046	0.022
rs11121170	1	5820910	C	0.395	0.102	0.293	0.115	0.064
rs4845824	1	5824637	G	0.358	0.167	0.191	0.047	0.024
rs17471243	1	5832226	G	0.078	0.06	0.018	0.001	0.001
rs548726	1	5836208	T	0.28	0.222	0.058	0.004	0.002
rs4908728	1	6025006	T	0.239	0.088	0.151	0.041	0.022
rs3789543	1	6059990	G	0.284	0.657	0.373	0.14	0.068	rs3789543
rs2485024	1	6122264	G	0.343	0.444	0.101	0.011	0.005
rs17489787	1	6126809	G	0.074	0.185	0.111	0.027	0.013	rs17489787
rs10864433	1	6184458	A	0.292	0.319	0.028	0.001	0	rs10864433
rs4908541	1	6214397	G	0.055	0.06	0.005	0	0
rs10746502	1	6529786	T	0.096	0.37	0.274	0.105	0.049	rs10746502
rs7527889	1	7136206	T	0.301	0.083	0.218	0.076	0.043
rs6577430	1	7247055	A	0.486	0.278	0.208	0.046	0.023
rs10864301	1	7391838	T	0.416	0.218	0.198	0.045	0.023
rs1193247	1	7435839	T	0.197	0.278	0.081	0.009	0.004
rs11120955	1	7489624	G	0.349	0.033	0.316	0.162	0.106
rs1193169	1	7522841	C	0.287	0.167	0.12	0.021	0.01
rs12058235	1	7627731	A	0.06	0.159	0.099	0.025	0.011
rs4908677	1	7660767	C	0.477	0.468	0.01	0	0
rs697680	1	7764136	A	0.128	0.019	0.11	0.044	0.028
rs7529511	1	8117813	T	0.298	0.491	0.193	0.039	0.018
rs433590	1	8255866	T	0.202	0.583	0.382	0.153	0.074
rs12738365	1	8932293	T	0.358	0.213	0.145	0.026	0.013
rs6680186	1	8962291	G	0.463	0.269	0.195	0.041	0.02
rs7516862	1	8983748	G	0.124	0.199	0.075	0.01	0.005
rs12726928	1	9112841	A	0.124	0.032	0.092	0.029	0.017
rs797252	1	9145747	C	0.028	0.032	0.005	0	0
rs4908817	1	9168159	T	0.17	0.107	0.063	0.008	0.004
rs2239560	1	9227318	A	0.133	0.31	0.177	0.046	0.021
rs12093524	1	9257301	A	0.339	0.435	0.096	0.01	0.005
rs621846	1	9280830	C	0.431	0.315	0.116	0.014	0.007
rs1294028	1	9287221	A	0.379	0.435	0.057	0.003	0.002
rs1294023	1	9314675	A	0.124	0.315	0.191	0.053	0.025
rs9787285	1	9421833	A	0.153	0.019	0.134	0.058	0.038
rs12561781	1	9461241	C	0.638	0.556	0.082	0.007	0.003
rs7413464	1	9478648	T	0.399	0.111	0.288	0.109	0.06
rs10779727	1	9600440	T	0.162	0.546	0.384	0.161	0.077
rs6541017	1	9694151	G	0.138	0.19	0.052	0.005	0.002	rs6541017
rs1933734	1	9824715	T	0.477	0.569	0.092	0.009	0.004
rs1220412	1	9848816	T	0.784	0.269	0.516	0.267	0.135
rs734736	1	10683097	C	0.266	0.384	0.118	0.016	0.008
rs706007	1	10703314	G	0.064	0.431	0.366	0.18	0.086
rs6540946	1	10715998	T	0.014	0.167	0.153	0.071	0.034
rs205474	1	10755448	T	0.206	0.569	0.363	0.139	0.067
rs11121621	1	10770647	T	0.115	0.357	0.242	0.081	0.038
rs718047	1	10781333	C	0.17	0.412	0.242	0.071	0.033
rs1280995	1	10858010	A	0.445	0.056	0.389	0.202	0.124
rs12758614	1	10940652	T	0.046	0.241	0.195	0.077	0.036
rs6695096	1	11017626	C	0.153	0.185	0.032	0.002	0.001
rs3123607	1	11425416	T	0.463	0.397	0.066	0.004	0.002
rs7526268	1	11624742	T	0.72	0.208	0.512	0.263	0.137
rs3125815	1	11645275	A	0.206	0.032	0.174	0.072	0.045
rs6694489	1	11672495	T	0.067	0.505	0.438	0.235	0.114
rs12731150	1	11693240	A	0.518	0.347	0.171	0.03	0.015
rs7414943	1	11705401	A	0.619	0.269	0.351	0.125	0.063
rs5065	1	11828655	G	0.156	0.44	0.284	0.096	0.045
rs12741980	1	11862180	C	0.037	0.097	0.061	0.015	0.007
rs12759042	1	12027919	G	0.284	0.093	0.192	0.06	0.033
rs6662024	1	12035827	A	0.216	0.171	0.044	0.003	0.002
rs3766735	1	12117332	A	0.092	0.06	0.032	0.004	0.002	rs3766735
rs548580	1	12172357	A	0.239	0.102	0.137	0.033	0.017
rs5746074	1	12191308	A	0.032	0.019	0.014	0.002	0.001
rs4846100	1	12200251	C	0.587	0.343	0.245	0.06	0.029
rs6683371	1	12415169	G	0.037	0.167	0.13	0.046	0.021
rs7519797	1	12438178	T	0.142	0.028	0.114	0.042	0.025
rs2275875	1	12561551	T	0.142	0.194	0.052	0.005	0.002	rs2275875
rs17458785	1	12632141	A	0.266	0.06	0.206	0.078	0.045
rs2493875	1	12633469	A	0.032	0.051	0.019	0.002	0.001
rs3000863	1	12698401	C	0.91	0.981	0.07	0.024	0.014
rs3010874	1	12698721	C	0.156	0.343	0.187	0.047	0.022
rs7525044	1	12920855	T	0.067	0.405	0.338	0.159	0.075	rs7525044
rs164868	1	13693716	T	0.693	0.389	0.304	0.093	0.045
rs12566684	1	13794704	G	0.073	0.014	0.06	0.021	0.013
rs11587701	1	13819084	G	0.06	0.069	0.01	0	0
rs1772636	1	13820106	G	0.362	0.014	0.349	0.199	0.145	rs1772636
rs11581840	1	13991926	A	0.032	0.157	0.125	0.045	0.021
rs1203639	1	13993019	T	0.349	0.162	0.187	0.046	0.024
rs2697962	1	14023579	T	0.133	0.111	0.022	0.001	0.001
rs6667451	1	14459542	A	0.051	0.181	0.13	0.041	0.019	rs6667451
rs2993797	1	14540856	A	0.339	0.593	0.253	0.064	0.031
rs7548984	1	14566845	C	0.734	0.972	0.238	0.113	0.074
rs12031919	1	14756885	A	0.284	0.069	0.215	0.079	0.045
rs869839	1	14758687	G	0.638	0.88	0.242	0.08	0.043
rs7525851	1	14995687	A	0.321	0.162	0.159	0.035	0.018
rs16850908	1	15021514	G	0.995	0.917	0.079	0.037	0.018
rs17368807	1	15025956	A	0.078	0.014	0.064	0.023	0.015
rs2103117	1	15029323	A	0.115	0.236	0.121	0.025	0.012	rs2103117
rs2690026	1	15110642	T	0.39	0.222	0.168	0.033	0.017
rs2690028	1	15113504	C	0.734	0.607	0.127	0.018	0.009	rs2690028
rs6694029	1	15145768	G	0.11	0.468	0.358	0.156	0.074
rs10754879	1	15245625	A	0.578	0.276	0.302	0.093	0.047
rs12138732	1	15250141	A	0.037	0.032	0.004	0	0
rs4661575	1	15287000	C	0.684	0.426	0.258	0.067	0.032
rs16851448	1	15422145	A	0.046	0.065	0.019	0.002	0.001
rs6692531	1	15426351	T	0.338	0.444	0.106	0.012	0.006
rs6429734	1	15431729	A	0.349	0.468	0.119	0.015	0.007	rs6429734
rs2479084	1	15541402	C	0.069	0.319	0.251	0.1	0.047
rs4661330	1	15559646	G	0.293	0.218	0.075	0.007	0.004
rs10803382	1	15564127	A	0.33	0.644	0.313	0.098	0.048
rs2092324	1	15605981	G	0.296	0.44	0.144	0.022	0.01
rs3737697	1	15661078	T	0.271	0.375	0.104	0.012	0.006
rs12091731	1	15960411	T	0.165	0.5	0.335	0.126	0.06
rs10737910	1	15982256	C	0.142	0.116	0.027	0.002	0.001
rs1000997	1	15998548	G	0.229	0.375	0.146	0.025	0.012
rs6665768	1	16077689	T	0.101	0.176	0.075	0.012	0.005
rs945403	1	16246917	A	0.08	0.407	0.327	0.145	0.069
rs156913	1	16718622	C	0.601	0.949	0.348	0.173	0.107
rs9435732	1	17180745	T	0.188	0.162	0.026	0.001	0.001
rs2746502	1	17300805	A	0.06	0.037	0.023	0.003	0.001
rs2746479	1	17342279	G	0.128	0.167	0.038	0.003	0.001
rs6667138	1	17413282	A	0.11	0.505	0.395	0.183	0.087
rs2977283	1	17414536	A	0.771	0.347	0.423	0.182	0.089	rs2977283
rs10127662	1	17427440	G	0.22	0.074	0.146	0.043	0.023
rs17458091	1	17468512	C	0.147	0.157	0.011	0	0
rs1613767	1	17548476	T	0.023	0.097	0.074	0.024	0.011
rs12563231	1	17576448	T	0.119	0.014	0.105	0.045	0.03
rs2257121	1	17767799	T	0.051	0.083	0.033	0.004	0.002
rs6702679	1	17775885	G	0.243	0.607	0.363	0.135	0.065
rs4920380	1	17791187	A	0.367	0.167	0.2	0.051	0.026
rs1553400	1	17914622	G	0.234	0.236	0.002	0	0
rs1192586	1	18147485	C	0.271	0.394	0.123	0.017	0.008
rs1769847	1	18201635	T	0.353	0.389	0.036	0.001	0.001
rs1108624	1	18215394	A	0.032	0.019	0.014	0.002	0.001
rs897496	1	18284968	A	0.243	0.032	0.211	0.093	0.059
rs9725656	1	18333113	T	0.44	0.477	0.037	0.001	0.001
rs9659598	1	18346116	T	0.032	0.178	0.146	0.056	0.026
rs10492994	1	18348014	G	0.25	0.108	0.143	0.035	0.018
rs4083984	1	18474462	G	0.202	0.444	0.243	0.067	0.032
rs4920485	1	18561839	G	0.341	0.037	0.304	0.151	0.097
rs2271861	1	18576259	A	0.064	0.079	0.015	0.001	0
rs12566510	1	18578281	G	0.073	0.227	0.154	0.046	0.021
rs4920489	1	18580054	T	0.31	0.06	0.25	0.104	0.061
rs1850750	1	18634480	T	0.128	0.088	0.04	0.004	0.002
rs2745329	1	18745000	A	0.156	0.13	0.026	0.001	0.001
rs515739	1	18904481	C	0.33	0.357	0.026	0.001	0
rs17352302	1	18907789	A	0.028	0.056	0.028	0.005	0.002
rs624761	1	18917464	C	0.211	0.19	0.021	0.001	0
rs851123	1	18919072	G	0.206	0.139	0.068	0.008	0.004
rs2236817	1	18922202	A	0.115	0.042	0.073	0.018	0.01
rs2789337	1	18972765	A	0.078	0.333	0.255	0.1	0.047
rs4920550	1	19032823	A	0.147	0.065	0.082	0.018	0.009
rs9701796	1	19058716	G	0.202	0.171	0.031	0.002	0.001
rs16862370	1	19114491	G	0.133	0.269	0.136	0.029	0.013
rs12139436	1	19442370	A	0.106	0.194	0.089	0.016	0.007	rs12139436
rs2473807	1	19519352	T	0.344	0.625	0.281	0.079	0.038
rs6662017	1	19679437	A	0.032	0.148	0.116	0.041	0.019
rs10917461	1	19682345	A	0.206	0.204	0.003	0	0
rs10917469	1	19716163	G	0.184	0.25	0.067	0.007	0.003
rs4486471	1	19929218	C	0.413	0.412	0.001	0	0	rs4486471
rs12064049	1	19939630	G	0.161	0.366	0.205	0.054	0.025
rs1983602	1	19953651	A	0.096	0.074	0.022	0.002	0.001
rs1317209	1	20012623	A	0.138	0.287	0.149	0.033	0.016
rs3767216	1	20012927	A	0.67	0.449	0.221	0.05	0.024
rs10917552	1	20030921	C	0.014	0.056	0.042	0.013	0.006
rs2233688	1	20123317	G	0.087	0.343	0.255	0.097	0.045
rs1093733	1	20131060	T	0.128	0.093	0.036	0.003	0.002
rs818963	1	20156530	A	0.367	0.329	0.038	0.002	0.001
rs6699362	1	20295686	G	0.384	0.222	0.162	0.031	0.016
rs3736979	1	20315278	T	0.239	0.546	0.308	0.099	0.047
rs12025316	1	20367328	G	0.101	0.042	0.059	0.013	0.007
rs10916730	1	20432922	T	0.055	0.019	0.036	0.009	0.005
rs11804672	1	20455647	T	0.184	0.046	0.137	0.046	0.027
rs2017456	1	20470938	C	0.384	0.043	0.341	0.173	0.11	rs2017456
rs1044332	1	20698830	T	0.147	0.014	0.133	0.06	0.041
rs645548	1	20739286	T	0.064	0.083	0.019	0.001	0.001
rs666501	1	20745488	A	0.362	0.185	0.177	0.039	0.02
rs6689263	1	20755110	G	0.147	0.287	0.14	0.029	0.013
rs818202	1	20789378	G	0.583	0.407	0.175	0.031	0.015
rs2170336	1	20867539	A	0.142	0.12	0.022	0.001	0.001
rs3767244	1	21052600	T	0.023	0.023	0	0	0
rs11590928	1	21423928	T	0.069	0.056	0.013	0.001	0
rs4314858	1	21578039	A	0.073	0.13	0.056	0.009	0.004
rs1935574	1	21607049	A	0.936	0.903	0.033	0.004	0.002
rs6703976	1	21709521	T	0.124	0.315	0.191	0.053	0.025
rs12116570	1	21715843	G	0.147	0.199	0.052	0.005	0.002
rs1697404	1	21774044	A	0.102	0.269	0.167	0.046	0.021
rs7550977	1	21815544	A	0.051	0.079	0.028	0.003	0.002
rs829399	1	21870565	C	0.055	0.051	0.004	0	0
rs3818942	1	21872613	G	0.051	0.111	0.061	0.012	0.006	rs3818942
rs333190	1	21948412	C	0.922	0.986	0.064	0.023	0.014
rs10917047	1	21996753	C	0.22	0.551	0.331	0.115	0.055
rs2501299	1	22218234	T	0.633	0.366	0.267	0.071	0.035
rs10493011	1	22348403	A	0.014	0.102	0.088	0.036	0.017
rs12045854	1	22476388	G	0.807	0.898	0.091	0.016	0.008
rs1317353	1	22579166	A	0.284	0.162	0.122	0.022	0.011
rs209714	1	22743899	A	0.115	0.079	0.036	0.004	0.002
rs482156	1	22783965	G	0.236	0.597	0.361	0.134	0.065
rs4654837	1	23432587	T	0.147	0.102	0.045	0.005	0.002	rs4654837
rs12132473	1	23664324	G	0.023	0.282	0.26	0.13	0.063
rs4649099	1	23780289	A	0.463	0.088	0.375	0.176	0.102
rs9424398	1	24094421	T	0.165	0.144	0.022	0.001	0
rs4378147	1	24287634	T	0.33	0.306	0.025	0.001	0
rs12568789	1	24295213	T	0.147	0.332	0.185	0.047	0.022
rs11249006	1	24355061	A	0.31	0.178	0.132	0.024	0.012
rs7552167	1	24391230	A	0.128	0.116	0.013	0	0
rs10751770	1	24413742	G	0.014	0.44	0.426	0.259	0.131
rs12065278	1	24750045	G	0.211	0.346	0.135	0.023	0.011
rs3122056	1	24983627	A	0.995	0.829	0.167	0.087	0.044
rs10458603	1	25088752	A	0.876	0.889	0.013	0	0
rs10794668	1	25195364	A	0.248	0.241	0.007	0	0
rs10493026	1	25280441	T	0.151	0.037	0.114	0.038	0.022
rs311480	1	25281515	C	0.439	0.799	0.36	0.137	0.071
rs12735622	1	25338568	T	0.358	0.06	0.298	0.134	0.08
rs12736858	1	25393677	T	0.106	0.282	0.177	0.05	0.023	rs12736858
rs11806326	1	25771752	G	0.5	0.394	0.107	0.011	0.006
rs1971442	1	25903601	T	0.055	0.014	0.041	0.013	0.007
rs11247926	1	26545807	G	0.147	0.282	0.136	0.027	0.013
rs12079255	1	26573218	G	0.087	0.148	0.061	0.009	0.004
rs11576300	1	26676993	C	0.298	0.056	0.243	0.101	0.06
rs190737	1	26772031	A	0.518	0.523	0.005	0	0
rs17162257	1	26801589	T	0.032	0.713	0.681	0.496	0.26
rs6669265	1	27233806	A	0.341	0.08	0.261	0.102	0.058
rs11805628	1	27257576	G	0.123	0.117	0.006	0	0
rs6663062	1	27533318	C	0.968	0.986	0.018	0.004	0.002
rs17162551	1	27559208	T	0.014	0.093	0.079	0.031	0.014
rs10794501	1	27572036	A	0.271	0.482	0.211	0.047	0.022
rs12087211	1	27851251	A	0.028	0.449	0.422	0.245	0.121
rs10902662	1	27870981	T	0.041	0.069	0.028	0.004	0.002
rs17162826	1	28027486	G	0.991	0.884	0.106	0.048	0.023
rs3753393	1	28041989	G	0.032	0.098	0.066	0.018	0.008	rs3753393
rs10902682	1	28147571	A	0.381	0.44	0.059	0.004	0.002
rs12129991	1	28439792	A	0.239	0.037	0.202	0.085	0.053
rs9426394	1	28880316	T	0.262	0.014	0.248	0.129	0.093
rs12749204	1	29048800	G	0.184	0.042	0.142	0.05	0.029
rs2235937	1	29504496	G	0.245	0.241	0.005	0	0
rs1045453	1	29516915	T	0.092	0.074	0.018	0.001	0
rs10915256	1	29557557	A	0.995	0.894	0.102	0.049	0.024
rs2182111	1	29637387	A	0.193	0.199	0.006	0	0
rs7514423	1	29650700	C	0.358	0.458	0.101	0.01	0.005
rs12141268	1	29948179	T	0.096	0.282	0.186	0.056	0.026
rs12564644	1	30048074	C	0.014	0.085	0.071	0.027	0.013
rs12042943	1	30074495	C	0.115	0.357	0.242	0.081	0.038
rs895791	1	30142402	T	0.115	0.032	0.082	0.025	0.014
rs4478859	1	30176057	C	0.252	0.435	0.183	0.037	0.018
rs10914667	1	30196416	T	0.197	0.343	0.145	0.027	0.013
rs11802730	1	30441246	G	0.069	0.231	0.162	0.052	0.024
rs941518	1	30445358	A	0.259	0.079	0.181	0.058	0.032	rs941518
rs4949253	1	30517797	C	0.486	0.074	0.412	0.21	0.125
rs12040153	1	30528595	G	0.037	0.21	0.173	0.069	0.032
rs425593	1	30765433	T	0.736	0.332	0.404	0.164	0.081
rs1408151	1	30924039	T	0.165	0.232	0.066	0.007	0.003
rs4949289	1	30973927	A	0.757	0.327	0.43	0.186	0.092
rs10914190	1	30982383	C	0.518	0.148	0.37	0.154	0.083
rs1188356	1	30983669	T	0.211	0.167	0.044	0.003	0.002	rs1188356
rs1050663	1	30987951	T	0.45	0.403	0.047	0.002	0.001	rs1050663
rs1407881	1	31004863	G	0.055	0.264	0.209	0.081	0.038
rs10737353	1	31023638	A	0.477	0.171	0.306	0.107	0.056
rs10914220	1	31087778	A	0.165	0.227	0.062	0.006	0.003
rs12029838	1	31087873	A	0.06	0.06	0.001	0	0
rs10914221	1	31088616	A	0.083	0.13	0.047	0.006	0.003	rs10914221
rs12408228	1	31110004	A	0.142	0.301	0.159	0.037	0.017
rs4949184	1	31119986	T	0.225	0.458	0.233	0.06	0.029
rs6695189	1	31126664	T	0.087	0.014	0.073	0.028	0.018
rs7529390	1	31145273	A	0.116	0.153	0.037	0.003	0.001
rs2292989	1	31908360	G	0.303	0.245	0.057	0.004	0.002
rs11589456	1	31928304	a	0.023	0.131	0.108	0.041	0.019
rs11805047	1	32109371	G	0.083	0.167	0.084	0.016	0.007
rs681761	1	32131284	C	0.161	0.583	0.423	0.191	0.092
rs16834799	1	32238918	T	0.12	0.037	0.083	0.024	0.013
rs695161	1	32516453	G	0.459	0.301	0.158	0.026	0.013
rs2184931	1	32976048	C	0.028	0.046	0.019	0.002	0.001
rs194660	1	33199907	G	0.234	0.014	0.22	0.111	0.08
rs804429	1	33338100	A	0.208	0.056	0.153	0.051	0.029
rs12083828	1	33785980	A	0.111	0.176	0.065	0.009	0.004
rs1473794	1	33830040	C	0.197	0.31	0.113	0.017	0.008
rs4653250	1	33834485	T	0.145	0.051	0.094	0.025	0.014
rs618915	1	33883684	C	0.087	0.181	0.093	0.019	0.009	rs618915
rs12023377	1	33923847	C	0.115	0.083	0.031	0.003	0.001
rs543988	1	33955594	C	0.738	0.889	0.151	0.037	0.02
rs512332	1	33979520	A	0.128	0.014	0.115	0.05	0.033
rs511409	1	33985974	T	0.074	0.065	0.009	0	0
rs10914774	1	34007664	G	0.037	0.171	0.134	0.048	0.022
rs507641	1	34021605	G	0.245	0.486	0.241	0.062	0.03
rs16836069	1	34124539	G	0.051	0.15	0.099	0.027	0.012
rs1570089	1	34141832	T	0.239	0.264	0.025	0.001	0
rs10914817	1	34166846	T	0.11	0.014	0.096	0.04	0.026
rs12049153	1	34268051	C	0.078	0.125	0.047	0.006	0.003	rs12049153
rs1335855	1	34420633	C	0.124	0.357	0.233	0.074	0.035
rs12406216	1	34420965	A	0.376	0.107	0.27	0.099	0.055
rs12038357	1	34757392	T	0.055	0.037	0.018	0.002	0.001
rs10799074	1	34860312	A	0.064	0.222	0.158	0.051	0.024
rs13774	1	35024256	T	0.165	0.042	0.123	0.041	0.024
rs3002680	1	35361131	T	0.041	0.032	0.009	0.001	0
rs16823042	1	36695619	C	0.151	0.37	0.219	0.062	0.029	rs16823042
rs3917950	1	36714338	G	0.147	0.056	0.091	0.023	0.012
rs3917922	1	36718300	T	0.019	0.199	0.181	0.084	0.04
rs4078261	1	36753210	T	0.115	0.366	0.251	0.086	0.04
rs7530656	1	36761728	C	0.092	0.509	0.418	0.207	0.1
rs11801494	1	37022675	T	0.064	0.056	0.009	0	0
rs535620	1	37192428	A	0.298	0.491	0.193	0.039	0.018
rs6656317	1	37204767	A	0.179	0.116	0.063	0.008	0.004
rs849943	1	37306639	C	0.11	0.241	0.131	0.029	0.014
rs218428	1	37316810	A	0.17	0.074	0.096	0.021	0.011
rs12045073	1	37336225	A	0.982	0.935	0.047	0.014	0.006
rs963295	1	37555428	A	0.119	0.074	0.045	0.006	0.003
rs731174	1	37969428	C	0.289	0.324	0.035	0.001	0.001
rs7528185	1	38224646	T	0.282	0.296	0.014	0	0
rs1108183	1	38331981	C	0.422	0.292	0.13	0.018	0.009
rs17534243	1	38423504	G	0.225	0.13	0.095	0.016	0.008
rs898976	1	38440887	T	0.197	0.31	0.113	0.017	0.008
rs12075354	1	38444796	A	0.653	0.324	0.329	0.108	0.053
rs1329975	1	38500742	C	0.523	0.472	0.051	0.003	0.001
rs2773171	1	38505246	T	0.037	0.113	0.076	0.021	0.01
rs12120998	1	38693116	C	0.138	0.089	0.049	0.006	0.003
rs3011203	1	38740570	G	0.018	0.236	0.218	0.107	0.052
rs665984	1	38976121	A	0.39	0.181	0.209	0.054	0.028
rs7547720	1	38982077	T	0.229	0.241	0.011	0	0
rs12043383	1	39001900	C	0.338	0.505	0.167	0.028	0.014
rs16825572	1	39071893	G	0.078	0.108	0.03	0.003	0.001
rs12045644	1	39857075	T	0.083	0.102	0.019	0.001	0.001
rs6587	1	39862532	A	0.592	0.107	0.485	0.259	0.147
rs538758	1	39927775	G	0.303	0.389	0.086	0.008	0.004
rs537515	1	39956479	C	0.142	0.023	0.119	0.047	0.029
rs704787	1	39972441	A	0.083	0.13	0.047	0.006	0.003
rs502657	1	39994442	C	0.194	0.037	0.157	0.061	0.036
rs3103778	1	40206358	G	0.532	0.236	0.296	0.093	0.047	rs3103778
rs3795344	1	40753817	A	0.06	0.046	0.013	0.001	0
rs16827406	1	40832086	T	0.138	0.12	0.017	0.001	0
rs11208958	1	41048660	T	0.161	0.185	0.025	0.001	0.001
rs6661888	1	41054182	A	0.147	0.109	0.038	0.003	0.002
rs4660469	1	41058940	G	0.44	0.421	0.019	0	0
rs4483396	1	41060035	A	0.413	0.444	0.032	0.001	0	rs4483396
rs11801911	1	41066444	A	0.037	0.229	0.192	0.08	0.038
rs4660472	1	41081305	G	0.06	0.014	0.046	0.015	0.009
rs11209015	1	41088266	t	0.165	0.402	0.237	0.069	0.032
rs35809276	1	41119015	C	0.133	0.153	0.02	0.001	0	rs35809276
rs1892426	1	41518557	C	0.014	0.06	0.046	0.015	0.007
rs6660265	1	41591263	C	0.216	0.046	0.169	0.063	0.037	rs6660265
rs10749805	1	41622769	A	0.541	0.232	0.31	0.101	0.051
rs10889978	1	41634712	G	0.197	0.074	0.123	0.032	0.017
rs12043801	1	41743814	A	0.202	0.148	0.054	0.005	0.002
rs12740722	1	41847854	G	0.055	0.134	0.079	0.018	0.008
rs7548872	1	41915680	A	0.032	0.047	0.015	0.001	0.001
rs6661568	1	42045129	C	0.211	0.079	0.132	0.035	0.019
rs2494366	1	42570791	T	0.133	0.417	0.284	0.101	0.047
rs11590362	1	42981148	G	0.069	0.014	0.055	0.019	0.012
rs624969	1	43267366	T	0.028	0.347	0.319	0.167	0.081
rs12140718	1	43455244	T	0.032	0.032	0	0	0
rs12561948	1	44168783	G	0.055	0.019	0.037	0.009	0.005
rs11210950	1	44313874	A	0.458	0.181	0.278	0.089	0.046
rs7513563	1	44358203	G	0.11	0.384	0.274	0.101	0.047
rs1340647	1	44662096	G	0.087	0.176	0.089	0.017	0.008
rs12754891	1	44664243	C	0.051	0.083	0.033	0.004	0.002
rs11211012	1	44783332	C	0.473	0.171	0.301	0.104	0.054
rs12127289	1	44829950	T	0.289	0.338	0.049	0.003	0.001
rs17383136	1	44847498	C	0.275	0.194	0.081	0.009	0.004	rs17383136
rs7535487	1	45563776	A	0.899	0.954	0.055	0.011	0.006
rs11542623	1	46518751	T	0.128	0.014	0.114	0.049	0.033
rs17102133	1	46554779	G	0.028	0.093	0.065	0.019	0.009
rs4660937	1	46709742	A	0.353	0.431	0.077	0.006	0.003
rs6429603	1	46797513	G	0.014	0.144	0.13	0.058	0.028
rs12126734	1	47191013	T	0.073	0.222	0.149	0.044	0.02
rs2405585	1	47234056	C	0.014	0.421	0.408	0.244	0.123
rs11211484	1	47480956	T	0.133	0.093	0.04	0.004	0.002
rs11211546	1	47764798	C	0.101	0.153	0.052	0.006	0.003
rs512014	1	47770245	G	0.128	0.028	0.101	0.035	0.021	rs512014
rs2457050	1	47814193	T	0.168	0.357	0.188	0.046	0.021
rs2506987	1	47873416	G	0.44	0.185	0.255	0.076	0.039
rs4504937	1	47986794	A	0.046	0.449	0.402	0.217	0.105
rs1556979	1	48109648	T	0.014	0.014	0	0	0
rs7531348	1	48121864	T	0.028	0.167	0.139	0.055	0.026
rs12405098	1	48241970	G	0.303	0.584	0.281	0.08	0.039
rs1539525	1	48773956	A	0.587	0.417	0.171	0.029	0.014
rs17104515	1	48805883	T	0.028	0.014	0.014	0.002	0.001
rs17373183	1	48809804	T	0.106	0.014	0.092	0.037	0.024
rs319980	1	48839231	G	0.298	0.574	0.276	0.077	0.037
rs319976	1	48842491	C	0.317	0.213	0.104	0.014	0.007
rs320017	1	48847582	G	0.289	0.194	0.095	0.012	0.006	rs320017
rs17106016	1	50441545	C	0.073	0.019	0.055	0.017	0.01
rs11205869	1	51822247	G	0.073	0.468	0.394	0.197	0.094
rs12120268	1	52825547	A	0.101	0.148	0.047	0.005	0.002
rs17107812	1	53305508	A	0.037	0.037	0	0	0
rs1288499	1	53530523	A	0.014	0.227	0.213	0.107	0.052
rs1288490	1	53545083	T	0.023	0.094	0.07	0.023	0.01	rs1288490
rs1288489	1	53545132	C	0.385	0.574	0.189	0.036	0.017
rs2788032	1	53550219	C	0.055	0.333	0.278	0.124	0.058	rs2788032
rs702489	1	53970276	A	0.11	0.157	0.047	0.005	0.002
rs797896	1	53981423	T	0.101	0.481	0.38	0.175	0.083
rs1183394	1	53995159	A	0.124	0.014	0.11	0.047	0.031
rs12564079	1	54063207	C	0.113	0.051	0.062	0.013	0.007	rs12564079
rs9436480	1	54389844	G	0.11	0.097	0.013	0	0
rs660514	1	54397880	A	0.206	0.403	0.196	0.046	0.021
rs7528869	1	54417901	A	0.257	0.616	0.359	0.131	0.063
rs3766457	1	54450450	G	0.202	0.088	0.114	0.026	0.014
rs623888	1	54527436	G	0.321	0.241	0.08	0.008	0.004
rs7536329	1	54543029	T	0.197	0.019	0.179	0.083	0.056
rs4926631	1	54576823	A	0.041	0.032	0.009	0.001	0
rs12063509	1	54603144	T	0.014	0.336	0.323	0.18	0.09
rs2317387	1	54603157	C	0.206	0.292	0.085	0.01	0.005
rs3855976	1	54633777	A	0.028	0.065	0.037	0.008	0.004
rs299895	1	54735036	T	0.202	0.222	0.02	0.001	0
rs1888182	1	54740478	T	0.431	0.097	0.334	0.143	0.081	rs1888182
rs6703113	1	54903534	C	0.601	0.75	0.149	0.025	0.013
rs498831	1	54916688	A	0.193	0.126	0.067	0.008	0.004	rs498831
rs1180966	1	54990392	A	0.037	0.102	0.065	0.016	0.008
rs1889209	1	55176610	G	0.234	0.708	0.474	0.226	0.113	rs1889209
rs2902875	1	55468123	T	0.032	0.079	0.047	0.01	0.005
rs769982	1	55859292	T	0.161	0.542	0.381	0.159	0.076
rs17112883	1	56064840	C	0.165	0.037	0.128	0.045	0.027
rs1412212	1	56332704	A	0.014	0.296	0.283	0.152	0.075
rs11206781	1	56542961	A	0.358	0.264	0.094	0.01	0.005
rs11206805	1	56661214	C	0.211	0.293	0.082	0.009	0.004
rs11802109	1	56675313	G	0.014	0.301	0.287	0.155	0.077
rs17416285	1	56793238	G	0.844	0.954	0.11	0.033	0.019
rs1857293	1	56845789	A	0.018	0.139	0.121	0.05	0.024
rs11206908	1	56964247	T	0.289	0.065	0.224	0.086	0.05
rs12410615	1	57004579	A	0.188	0.097	0.091	0.017	0.009	rs12410615
rs10889018	1	57048075	C	0.078	0.255	0.177	0.056	0.026	rs10889018
rs4142212	1	57064262	T	0.523	0.306	0.218	0.049	0.024
rs619545	1	57145179	C	0.234	0.019	0.215	0.105	0.072
rs9651187	1	57284933	A	0.051	0.278	0.227	0.094	0.044	rs9651187
rs513259	1	57382517	G	0.17	0.366	0.196	0.049	0.023
rs17115220	1	57388102	A	0.101	0.153	0.052	0.006	0.003
rs17482980	1	57424397	G	0.056	0.093	0.037	0.005	0.002
rs17115362	1	57444736	C	0.087	0.079	0.009	0	0
rs12566162	1	57544487	A	0.06	0.407	0.347	0.168	0.08
rs17426688	1	57700010	A	0.176	0.069	0.107	0.026	0.014
rs12407168	1	57745271	T	0.28	0.037	0.243	0.111	0.07
rs1524721	1	57852172	G	0.014	0.157	0.144	0.066	0.032
rs12129336	1	57965754	C	0.078	0.023	0.055	0.016	0.009
rs17520463	1	58153300	A	0.275	0.229	0.046	0.003	0.001
rs1188001	1	58255708	G	0.472	0.232	0.241	0.064	0.032
rs11207166	1	58307728	T	0.115	0.319	0.205	0.062	0.029
rs10493241	1	58556559	A	0.119	0.107	0.013	0	0
rs12086988	1	58676321	G	0.032	0.144	0.111	0.039	0.018
rs7544701	1	58706830	C	0.115	0.069	0.045	0.006	0.003
rs2811850	1	59084929	C	0.041	0.213	0.172	0.066	0.031
rs2716129	1	59115556	A	0.376	0.454	0.078	0.006	0.003
rs11803507	1	59185822	T	0.028	0.13	0.102	0.036	0.017
rs12748496	1	59259139	A	0.266	0.176	0.09	0.012	0.006
rs7530655	1	59308400	A	0.151	0.13	0.022	0.001	0
rs17536375	1	59443895	C	0.037	0.051	0.014	0.001	0.001	rs17536375
rs10493256	1	59461536	T	0.318	0.051	0.267	0.118	0.072
rs12133535	1	59662997	A	0.821	0.19	0.631	0.399	0.211	rs12133535
rs11207488	1	59841884	A	0.11	0.222	0.112	0.023	0.01	rs11207488
rs17119747	1	59969585	T	0.023	0.088	0.065	0.02	0.009
rs4915686	1	59994968	T	0.473	0.107	0.366	0.163	0.091	rs4915686
rs591512	1	59995920	T	0.13	0.056	0.074	0.016	0.009
rs1933216	1	59996794	G	0.289	0.093	0.196	0.062	0.034
rs10749719	1	60231040	C	0.078	0.139	0.061	0.01	0.004
rs2615847	1	60429801	G	0.032	0.014	0.019	0.004	0.002	rs2615847
rs11207632	1	60778110	G	0.069	0.329	0.26	0.106	0.05
rs12038037	1	60942890	G	0.078	0.037	0.041	0.008	0.004
rs600376	1	61127985	C	0.051	0.199	0.149	0.051	0.023
rs575726	1	61141901	A	0.078	0.333	0.255	0.1	0.047
rs10889203	1	61163001	G	0.583	0.676	0.093	0.009	0.004
rs11207687	1	61182154	G	0.206	0.5	0.294	0.094	0.045
rs484437	1	61188761	C	0.037	0.523	0.486	0.293	0.145
rs1283259	1	61231954	C	0.193	0.347	0.155	0.03	0.014
rs924274	1	61251879	G	0.069	0.042	0.027	0.004	0.002
rs2008968	1	61379622	T	0.098	0.22	0.122	0.028	0.013
rs333165	1	61486892	G	0.119	0.033	0.087	0.027	0.015
rs2067774	1	61556605	T	0.087	0.051	0.036	0.005	0.003
rs1125777	1	61604478	T	0.5	0.238	0.262	0.074	0.037
rs12568010	1	61604526	G	0.064	0.199	0.135	0.04	0.018	rs12568010
rs12567014	1	61619670	C	0.083	0.019	0.064	0.021	0.013	rs12567014
rs7517854	1	61620771	C	0.028	0.232	0.204	0.092	0.044
rs2092867	1	61650033	C	0.353	0.019	0.335	0.185	0.131
rs7551539	1	61679104	G	0.193	0.31	0.118	0.018	0.009
rs4915748	1	61726757	T	0.436	0.315	0.121	0.016	0.008
rs3890764	1	61734541	G	0.064	0.347	0.283	0.123	0.058
rs12032928	1	61848107	G	0.161	0.292	0.131	0.025	0.011	rs12032928
rs2029858	1	61880394	C	0.262	0.491	0.229	0.056	0.027
rs12046093	1	61900317	A	0.491	0.306	0.185	0.036	0.018
rs12735079	1	61993908	T	0.055	0.052	0.003	0	0
rs1779263	1	62023124	T	0.111	0.014	0.097	0.04	0.026
rs12135784	1	62053573	G	0.532	0.509	0.023	0.001	0
rs1286809	1	62057092	A	0.514	0.454	0.06	0.004	0.002
rs12087018	1	62269331	A	0.023	0.088	0.065	0.02	0.009
rs12117302	1	62289893	G	0.229	0.028	0.202	0.091	0.059	rs12117302
rs11804701	1	62390647	A	0.014	0.028	0.014	0.002	0.001
rs6704042	1	62453569	G	0.157	0.44	0.282	0.095	0.045
rs11577415	1	62465940	T	0.041	0.023	0.018	0.003	0.001
rs10493321	1	62545856	G	0.193	0.148	0.045	0.004	0.002
rs17123441	1	62548529	T	0.023	0.259	0.236	0.115	0.055
rs4323745	1	62564240	G	0.294	0.269	0.025	0.001	0
rs12404736	1	62584336	A	0.229	0.361	0.132	0.021	0.01
rs17380875	1	62601664	G	0.417	0.167	0.251	0.076	0.04
rs7556152	1	63156880	G	0.07	0.218	0.148	0.044	0.02
rs12122318	1	63159032	T	0.22	0.023	0.197	0.091	0.06
rs4600075	1	63269379	T	0.033	0.181	0.148	0.057	0.027	rs4600075
rs12039756	1	63309362	C	0.427	0.306	0.121	0.016	0.008
rs17390873	1	63387213	A	0.106	0.014	0.092	0.037	0.024
rs17318933	1	63390154	C	0.139	0.06	0.079	0.017	0.009
rs3887428	1	63398790	G	0.468	0.227	0.241	0.064	0.032
rs4915639	1	63430725	G	0.184	0.495	0.312	0.108	0.051
rs12747934	1	63540185	A	0.108	0.033	0.075	0.021	0.012
rs6701595	1	63549609	T	0.39	0.185	0.205	0.051	0.026
rs3790861	1	63860032	G	0.06	0.065	0.005	0	0
rs2269248	1	63874702	A	0.656	0.273	0.383	0.147	0.074
rs12145639	1	63938078	G	0.234	0.065	0.169	0.056	0.032
rs619334	1	64093029	A	0.023	0.259	0.236	0.115	0.055
rs2762849	1	64369354	T	0.5	0.556	0.056	0.003	0.001
rs11208368	1	64385596	G	0.196	0.16	0.036	0.002	0.001
rs12132851	1	64565273	G	0.096	0.014	0.082	0.033	0.021
rs1075473	1	64870724	C	0.06	0.014	0.046	0.015	0.009
rs17126907	1	64937601	A	0.064	0.074	0.01	0	0
rs17127197	1	65233360	G	0.968	0.87	0.097	0.032	0.015
rs10047101	1	65380126	A	0.028	0.125	0.098	0.034	0.016
rs6677191	1	65461049	G	0.194	0.472	0.278	0.087	0.041
rs12032616	1	65476072	G	0.245	0.151	0.094	0.014	0.007
rs10493378	1	65929531	C	0.014	0.139	0.125	0.055	0.026
rs11809779	1	65984504	C	0.142	0.222	0.08	0.011	0.005
rs17432225	1	66746802	A	0.362	0.107	0.256	0.091	0.05
rs3816989	1	67014675	A	0.156	0.032	0.124	0.045	0.027
rs1353716	1	67042696	C	0.193	0.264	0.071	0.007	0.003
rs2985796	1	67199894	T	0.06	0.17	0.11	0.03	0.014
rs12061545	1	67298617	G	0.142	0.347	0.205	0.057	0.026
rs10889656	1	67367147	G	0.188	0.542	0.354	0.135	0.064
rs1890741	1	67555340	C	0.174	0.44	0.266	0.083	0.039
rs17446753	1	67678660	G	0.055	0.19	0.135	0.042	0.02
rs1954118	1	67687075	T	0.199	0.194	0.005	0	0
rs1361476	1	67734580	A	0.181	0.287	0.106	0.016	0.007
rs11578662	1	67735373	C	0.159	0.037	0.122	0.042	0.024
rs9285766	1	67741313	C	0.518	0.282	0.236	0.058	0.029
rs12131959	1	67791090	T	0.236	0.241	0.005	0	0
rs787539	1	67823611	T	0.367	0.347	0.02	0	0
rs488778	1	67919731	T	0.179	0.204	0.025	0.001	0
rs17130266	1	68017663	G	0.046	0.139	0.093	0.026	0.012
rs2186238	1	68156982	A	0.073	0.116	0.042	0.005	0.002	rs2186238
rs7530949	1	68354562	G	0.028	0.199	0.172	0.073	0.035	rs7530949
rs12757816	1	68378580	C	0.037	0.065	0.028	0.004	0.002
rs12406162	1	68416199	A	0.073	0.014	0.06	0.021	0.013
rs17130554	1	68425725	G	0.138	0.273	0.136	0.028	0.013
rs17130567	1	68436435	G	0.234	0.125	0.109	0.02	0.01
rs17130616	1	68474132	C	0.986	0.846	0.14	0.063	0.03
rs10493442	1	68503815	G	0.092	0.125	0.033	0.003	0.001
rs9436848	1	68930982	T	0.041	0.028	0.014	0.001	0.001
rs955093	1	69360781	T	0.248	0.061	0.186	0.066	0.038
rs6424387	1	69458907	T	0.473	0.736	0.264	0.073	0.036
rs12042471	1	69682062	C	0.184	0.176	0.008	0	0
rs17130976	1	69700937	A	0.041	0.06	0.019	0.002	0.001
rs35004439	1	69963097	A	0.061	0.139	0.078	0.017	0.008
rs17325887	1	69998761	C	0.014	0.083	0.069	0.026	0.012
rs1361493	1	70004123	C	0.574	0.223	0.351	0.128	0.066
rs7547666	1	70367159	T	0.252	0.06	0.192	0.07	0.04
rs17131315	1	70717108	C	0.179	0.069	0.11	0.028	0.015	rs17131315
rs9988559	1	70718472	A	0.142	0.329	0.187	0.048	0.022
rs5028450	1	70734401	C	0.083	0.032	0.05	0.012	0.006
rs12723610	1	70734782	A	0.142	0.037	0.105	0.034	0.02
rs654044	1	70744919	T	0.616	0.25	0.366	0.136	0.069
rs2807907	1	70759076	G	0.229	0.056	0.173	0.061	0.035
rs7528975	1	70796534	T	0.147	0.06	0.087	0.02	0.011
rs10889882	1	70846124	T	0.106	0.162	0.057	0.007	0.003
rs9633289	1	70877919	A	0.037	0.037	0.001	0	0
rs12073510	1	70892514	T	0.116	0.014	0.102	0.043	0.028
rs17131450	1	71068590	A	0.018	0.042	0.023	0.005	0.002
rs1325948	1	71136409	C	0.922	0.968	0.046	0.01	0.005
rs12144647	1	71550263	C	0.202	0.083	0.119	0.029	0.015
rs6672576	1	71577060	G	0.079	0.037	0.042	0.008	0.004
rs11209782	1	71663952	G	0.376	0.056	0.321	0.152	0.092
rs11578097	1	72041472	C	0.041	0.056	0.015	0.001	0.001
rs17091873	1	72109501	T	0.162	0.176	0.014	0	0
rs554161	1	72115938	A	0.282	0.397	0.115	0.015	0.007
rs10789333	1	72349644	A	0.047	0.069	0.023	0.002	0.001
rs2218500	1	72727229	G	0.128	0.12	0.008	0	0
rs12748090	1	72777865	A	0.72	0.792	0.072	0.007	0.003
rs7523081	1	74100295	G	0.357	0.014	0.342	0.194	0.141
rs12138557	1	74215111	A	0.399	0.13	0.27	0.093	0.05
rs11806015	1	74228333	A	0.142	0.063	0.079	0.017	0.009
rs3753183	1	74471687	G	0.069	0.019	0.05	0.015	0.009
rs699845	1	74652143	T	0.122	0.06	0.061	0.011	0.006	rs699845
rs12567936	1	74841634	G	0.115	0.028	0.087	0.029	0.017
rs562916	1	74899960	A	0.312	0.134	0.178	0.045	0.024
rs2044196	1	74921218	C	0.206	0.014	0.193	0.095	0.067
rs797008	1	75016352	A	0.078	0.074	0.004	0	0
rs17096877	1	75673725	T	0.225	0.139	0.086	0.012	0.006
rs211787	1	75765050	G	0.138	0.269	0.131	0.026	0.012	rs211787
rs211706	1	75802445	C	0.023	0.042	0.019	0.003	0.001
rs6662665	1	75840867	C	0.225	0.157	0.067	0.007	0.004
rs11162048	1	76241801	C	0.037	0.088	0.051	0.011	0.005
rs289688	1	76357693	A	0.372	0.282	0.089	0.009	0.004
rs2783658	1	76392901	T	0.11	0.25	0.14	0.033	0.015
rs6593525	1	76499595	A	0.018	0.343	0.324	0.178	0.088
rs17098502	1	76504952	T	0.014	0.125	0.111	0.048	0.023
rs4949626	1	76528080	C	0.188	0.153	0.035	0.002	0.001
rs2893416	1	76546968	C	0.096	0.194	0.098	0.019	0.009
rs315095	1	76744516	C	0.014	0.12	0.107	0.045	0.022
rs407271	1	76746912	A	0.528	0.051	0.477	0.277	0.174
rs315041	1	76828364	T	0.069	0.403	0.334	0.155	0.073
rs2647389	1	76845046	C	0.138	0.153	0.015	0	0
rs7552200	1	76959562	T	0.064	0.085	0.021	0.002	0.001
rs924297	1	76996366	G	0.161	0.069	0.091	0.02	0.011
rs11162212	1	77029554	C	0.421	0.491	0.069	0.005	0.002
rs4949747	1	77029941	T	0.594	0.884	0.291	0.11	0.06
rs11162231	1	77100885	G	0.197	0.139	0.058	0.006	0.003
rs2177192	1	77199522	C	0.023	0.352	0.329	0.178	0.087
rs17100436	1	77598495	C	0.958	0.986	0.028	0.007	0.004
rs17098286	1	77640412	G	0.078	0.12	0.042	0.005	0.002
rs2647517	1	77663242	A	0.943	0.882	0.061	0.012	0.005
rs12085106	1	78440644	G	0.028	0.199	0.172	0.073	0.035
rs958188	1	78491619	G	0.106	0.093	0.013	0	0
rs12406527	1	78589503	A	0.051	0.037	0.014	0.001	0.001
rs17101736	1	78680819	G	0.995	0.869	0.126	0.063	0.031	rs17101736
rs2057425	1	78799075	T	0.17	0.069	0.1	0.024	0.013
rs10493613	1	78995787	C	0.106	0.074	0.031	0.003	0.001	rs10493613
rs7513681	1	79030876	A	0.188	0.593	0.405	0.172	0.083
rs17102574	1	79223851	C	0.037	0.028	0.009	0.001	0
rs17449834	1	79384999	A	0.821	0.995	0.174	0.091	0.072
rs7547159	1	80067308	A	0.051	0.079	0.028	0.003	0.002
rs10874095	1	80101868	T	0.335	0.278	0.057	0.004	0.002
rs17104311	1	80311928	A	0.055	0.38	0.325	0.155	0.074
rs6666532	1	80844521	G	0.106	0.347	0.242	0.083	0.039
rs841669	1	80930862	G	0.22	0.157	0.063	0.006	0.003
rs4650487	1	81052898	C	0.118	0.014	0.104	0.044	0.029
rs4650353	1	81102353	G	0.312	0.306	0.006	0	0
rs6684037	1	81205529	A	0.041	0.074	0.033	0.005	0.002
rs12035704	1	81228506	C	0.028	0.097	0.07	0.021	0.01
rs11163183	1	81250625	C	0.206	0.144	0.063	0.007	0.003
rs7518810	1	81420264	G	0.619	0.347	0.272	0.074	0.036
rs9645301	1	81477170	T	0.055	0.065	0.01	0	0
rs12128016	1	81530920	T	0.243	0.032	0.211	0.093	0.059
rs10158781	1	81550570	G	0.138	0.079	0.059	0.009	0.005
rs12027072	1	81595500	T	0.192	0.179	0.012	0	0
rs10782760	1	81669334	A	0.298	0.079	0.22	0.079	0.044
rs7413584	1	81683065	A	0.018	0.06	0.042	0.012	0.005	rs7413584
rs11163298	1	81697182	T	0.055	0.111	0.056	0.01	0.005
rs11163320	1	81747020	T	0.046	0.139	0.093	0.026	0.012
rs17455219	1	81792802	C	0.17	0.097	0.073	0.011	0.006
rs4650572	1	81867283	T	0.218	0.075	0.143	0.041	0.022
rs17106881	1	81892891	C	0.126	0.384	0.258	0.088	0.041
rs11579463	1	81893203	C	0.148	0.088	0.06	0.009	0.004	rs11579463
rs1391478	1	82021382	A	0.362	0.227	0.136	0.022	0.011
rs7549604	1	82582452	C	0.06	0.037	0.023	0.003	0.001	rs7549604
rs1281574	1	82609514	G	0.514	0.824	0.31	0.109	0.057	rs1281574
rs17491079	1	82630434	C	0.124	0.028	0.096	0.033	0.02
rs11163472	1	82641603	T	0.468	0.194	0.274	0.084	0.043
rs11804002	1	82692626	G	0.037	0.176	0.139	0.051	0.024
rs12120389	1	82728285	C	0.262	0.028	0.234	0.11	0.072
rs17515872	1	82728790	A	0.688	0.806	0.118	0.018	0.009
rs6659136	1	83602568	A	0.216	0.131	0.085	0.013	0.006
rs12026128	1	83798152	C	0.393	0.224	0.168	0.033	0.017
rs6576951	1	84085081	C	0.25	0.375	0.125	0.018	0.009
rs2642183	1	84376075	A	0.236	0.126	0.11	0.02	0.01
rs1417295	1	84852751	A	0.266	0.482	0.215	0.05	0.024
rs10158066	1	85113936	T	0.385	0.065	0.321	0.147	0.088
rs13374798	1	85115071	G	0.128	0.111	0.017	0.001	0
rs17116972	1	85118812	T	0.106	0.38	0.274	0.102	0.048
rs17116974	1	85118870	C	0.032	0.028	0.004	0	0
rs7545349	1	85273698	T	0.041	0.102	0.061	0.014	0.006
rs17120570	1	85311715	A	0.041	0.116	0.074	0.019	0.009
rs3816578	1	85367347	G	0.042	0.028	0.014	0.001	0.001
rs10747317	1	85477934	G	0.28	0.116	0.164	0.042	0.022
rs10782551	1	85711863	A	0.037	0.083	0.047	0.01	0.004
rs562080	1	85726701	G	0.537	0.125	0.412	0.192	0.106
rs12060378	1	85740565	T	0.454	0.264	0.19	0.039	0.019
rs7532729	1	85859047	T	0.064	0.037	0.027	0.004	0.002
rs17400787	1	85998940	A	0.138	0.032	0.105	0.036	0.021
rs482789	1	86225403	T	0.556	0.43	0.126	0.016	0.008
rs12736520	1	86322086	C	0.106	0.144	0.038	0.003	0.002
rs6576823	1	86476779	C	0.032	0.232	0.199	0.087	0.041
rs976332	1	86531177	A	0.266	0.19	0.076	0.008	0.004
rs5744297	1	86705521	G	0.947	0.995	0.049	0.021	0.015
rs2791514	1	86720757	C	0.096	0.065	0.032	0.003	0.002	rs2791514
rs2791512	1	86721296	G	0.178	0.505	0.327	0.119	0.056
rs12750427	1	86768404	G	0.161	0.296	0.136	0.026	0.012
rs2182109	1	87423635	A	0.509	0.232	0.278	0.083	0.042
rs1002194	1	87564574	T	0.037	0.097	0.061	0.015	0.007
rs11161987	1	87591551	A	0.096	0.431	0.334	0.144	0.068
rs11161999	1	87628721	A	0.073	0.051	0.023	0.002	0.001
rs6682246	1	87794984	A	0.087	0.107	0.019	0.001	0.001
rs6576909	1	87826975	A	0.037	0.426	0.389	0.213	0.104
rs4655984	1	87891341	C	0.257	0.458	0.201	0.044	0.021	rs4655984
rs11807187	1	88003149	G	0.055	0.333	0.278	0.124	0.058
rs2503259	1	88004375	T	0.087	0.148	0.061	0.009	0.004
rs10489942	1	88053605	G	0.06	0.088	0.028	0.003	0.001
rs4655993	1	88183235	C	0.055	0.252	0.197	0.075	0.035
rs17099811	1	88230788	A	0.151	0.162	0.011	0	0
rs7414558	1	88255177	G	0.904	0.958	0.055	0.012	0.006
rs7535639	1	88317442	A	0.165	0.236	0.071	0.008	0.004
rs12735154	1	88417576	G	0.618	0.977	0.359	0.199	0.137
rs12568997	1	88639773	A	0.243	0.051	0.192	0.074	0.043
rs12754595	1	88815073	T	0.206	0.038	0.168	0.066	0.04
rs7517036	1	89216555	T	0.463	0.366	0.098	0.01	0.005
rs612767	1	89521495	C	0.161	0.185	0.025	0.001	0.001	rs612767
rs9428020	1	89594737	G	0.317	0.134	0.182	0.048	0.025
rs12565034	1	90057778	T	0.239	0.042	0.197	0.08	0.049	rs12565034
rs12028972	1	90078804	C	0.752	0.273	0.479	0.23	0.116
rs17130931	1	90159642	A	0.051	0.019	0.033	0.008	0.004
rs1329649	1	90262554	T	0.509	0.579	0.07	0.005	0.002
rs2816855	1	90274257	A	0.28	0.032	0.247	0.116	0.075
rs12044528	1	90355681	T	0.151	0.042	0.11	0.034	0.02
rs10922771	1	90371472	A	0.312	0.25	0.062	0.005	0.002
rs10922796	1	90417107	C	0.184	0.222	0.039	0.002	0.001
rs4276902	1	90858486	A	0.21	0.165	0.045	0.003	0.002
rs6428595	1	90886846	G	0.206	0.167	0.04	0.003	0.001
rs1342785	1	90951238	A	0.028	0.023	0.004	0	0	rs1342785
rs6662366	1	91003397	G	0.321	0.125	0.196	0.055	0.029
rs165277	1	91300774	C	0.124	0.167	0.043	0.004	0.002
rs6696232	1	91329245	C	0.234	0.074	0.16	0.049	0.027
rs546975	1	91736327	T	0.018	0.366	0.347	0.194	0.096
rs6681073	1	91795185	T	0.289	0.449	0.16	0.028	0.013
rs9787352	1	91913515	t	0.995	0.901	0.095	0.045	0.022
rs1887053	1	91925058	A	0.019	0.037	0.019	0.003	0.001
rs12403389	1	91981352	C	0.638	0.912	0.274	0.108	0.061
rs17131553	1	91999475	A	0.088	0.083	0.005	0	0
rs11164851	1	93204230	A	0.229	0.037	0.192	0.08	0.049
rs1623472	1	93292238	A	0.111	0.037	0.074	0.02	0.011
rs1323626	1	93636485	T	0.151	0.204	0.052	0.005	0.002
rs11164939	1	93725889	G	0.092	0.019	0.073	0.026	0.016
rs7546785	1	93819250	C	0.018	0.412	0.394	0.229	0.114
rs11580965	1	93902252	T	0.101	0.148	0.047	0.005	0.002
rs6656270	1	93930530	C	0.134	0.63	0.495	0.26	0.127
rs487906	1	94251150	G	0.023	0.236	0.213	0.101	0.048
rs3789391	1	94251926	T	0.069	0.037	0.032	0.005	0.003
rs1889548	1	94275785	C	0.301	0.654	0.353	0.125	0.061	rs1889548
rs4147822	1	94334077	G	0.454	0.519	0.064	0.004	0.002
rs10874865	1	94822556	A	0.197	0.023	0.174	0.077	0.05
rs10782987	1	94892378	A	0.257	0.093	0.164	0.047	0.025
rs6667206	1	94896337	G	0.454	0.204	0.25	0.071	0.036
rs1027305	1	94945165	G	0.142	0.014	0.128	0.057	0.039
rs12743267	1	95021894	T	0.271	0.088	0.183	0.057	0.031
rs4950076	1	95349885	C	0.495	0.375	0.12	0.015	0.007	rs4950076
rs519693	1	95796000	C	0.084	0.024	0.061	0.018	0.01
rs3108720	1	95922985	C	0.569	0.357	0.212	0.045	0.022
rs17456389	1	96367498	T	0.037	0.023	0.014	0.002	0.001
rs17374635	1	96457966	C	0.321	0.024	0.298	0.155	0.106
rs596092	1	96651401	A	0.482	0.236	0.246	0.066	0.033
rs1236381	1	96778231	G	0.885	0.944	0.059	0.011	0.006
rs4950026	1	97533249	A	0.307	0.431	0.123	0.016	0.008
rs2068642	1	97752494	A	0.995	0.931	0.065	0.029	0.014
rs10875097	1	97777100	A	0.165	0.12	0.045	0.004	0.002
rs11165972	1	98484882	G	0.168	0.179	0.011	0	0
rs10158172	1	98493958	A	0.066	0.024	0.042	0.011	0.006
rs2031244	1	98497605	A	0.422	0.181	0.241	0.069	0.036
rs17118236	1	98584329	C	0.028	0.07	0.043	0.01	0.004
rs11166143	1	99182791	A	0.239	0.079	0.16	0.048	0.026
rs17100780	1	99305129	G	0.06	0.037	0.023	0.003	0.001
rs2124612	1	99325446	T	0.179	0.366	0.187	0.044	0.021
rs9324410	1	99436215	T	0.09	0.033	0.057	0.014	0.008
rs7413053	1	99728891	G	0.055	0.056	0.001	0	0
rs17412980	1	99811197	A	0.055	0.023	0.032	0.007	0.004
rs6577389	1	99837187	A	0.298	0.241	0.058	0.004	0.002
rs17120798	1	99873780	C	0.885	0.954	0.068	0.016	0.008
rs4908033	1	100091689	T	0.028	0.023	0.004	0	0
rs2658648	1	100356676	C	0.037	0.111	0.074	0.02	0.009
rs17454474	1	100565719	t	0.069	0.019	0.05	0.015	0.008
rs11586136	1	101008725	C	0.125	0.097	0.028	0.002	0.001
rs3900628	1	101429773	A	0.376	0.255	0.122	0.017	0.008
rs11166550	1	101430435	T	0.546	0.588	0.042	0.002	0.001
rs6678966	1	101455699	A	0.033	0.243	0.21	0.093	0.044
rs12405527	1	101455753	A	0.048	0.056	0.008	0	0	rs12405527
rs2038363	1	101499114	A	0.064	0.375	0.311	0.141	0.067	rs2038363
rs12029658	1	101517056	A	0.069	0.019	0.05	0.015	0.009
rs1922987	1	101525689	C	0.353	0.306	0.048	0.003	0.001
rs6660937	1	101545070	C	0.995	0.727	0.269	0.151	0.077
rs7515468	1	101615254	A	0.505	0.417	0.088	0.008	0.004
rs1146725	1	101796705	C	0.372	0.153	0.219	0.062	0.032
rs1385120	1	101950388	G	0.908	0.125	0.783	0.614	0.346
rs12062232	1	102030051	A	0.023	0.042	0.019	0.003	0.001
rs6694095	1	102057631	c	0.096	0.453	0.357	0.16	0.076
rs4142810	1	102142272	T	0.096	0.037	0.059	0.014	0.008
rs4908202	1	102160776	C	0.5	0.5	0	0	0
rs10493966	1	102194302	A	0.578	0.301	0.277	0.078	0.039
rs10493965	1	102256785	A	0.014	0.074	0.06	0.022	0.01
rs11580380	1	102432436	A	0.101	0.023	0.078	0.026	0.015
rs10874571	1	102516897	C	0.39	0.792	0.402	0.167	0.086
rs10782934	1	103529925	C	0.106	0.454	0.348	0.15	0.071
rs7542095	1	104686322	T	0.083	0.032	0.05	0.012	0.006
rs9325372	1	104690681	A	0.248	0.051	0.196	0.076	0.045	rs9325372
rs12021686	1	104791721	T	0.019	0.102	0.083	0.031	0.014
rs12734598	1	104999535	T	0.087	0.028	0.059	0.016	0.009
rs6701563	1	105063811	G	0.252	0.051	0.201	0.079	0.047
rs4847064	1	105087722	A	0.165	0.19	0.025	0.001	0	rs4847064
rs11184323	1	105201736	C	0.018	0.093	0.074	0.026	0.012
rs1584633	1	105413865	C	0.117	0.425	0.308	0.12	0.057
rs12046602	1	105460586	T	0.142	0.019	0.124	0.052	0.034
rs17015644	1	105637253	T	0.014	0.131	0.117	0.051	0.024
rs11591158	1	105803095	C	0.216	0.164	0.052	0.004	0.002
rs7512214	1	105946185	T	0.151	0.162	0.011	0	0
rs11184684	1	106089124	C	0.093	0.093	0	0	0
rs12058715	1	106408734	A	0.093	0.136	0.043	0.005	0.002
rs12403785	1	106414434	A	0.156	0.176	0.02	0.001	0
rs12023696	1	106553757	G	0.335	0.179	0.156	0.032	0.016
rs6582965	1	106739228	C	0.83	0.991	0.16	0.079	0.058
rs10494053	1	107178367	A	0.812	0.986	0.174	0.084	0.058
rs7511900	1	107202353	C	0.083	0.125	0.042	0.005	0.002
rs1519881	1	107233788	G	0.225	0.185	0.04	0.002	0.001
rs12726652	1	107234099	A	0.174	0.569	0.395	0.167	0.08
rs6686123	1	107251776	C	0.055	0.023	0.032	0.007	0.004
rs4430358	1	107564907	C	0.046	0.167	0.121	0.038	0.018
rs6662404	1	107721046	T	0.312	0.333	0.021	0.001	0
rs12042744	1	107840731	C	0.239	0.032	0.206	0.091	0.057
rs17019258	1	107844981	T	0.032	0.079	0.047	0.01	0.005
rs6583045	1	108088494	A	0.431	0.384	0.047	0.002	0.001
rs7518423	1	108095422	A	0.872	0.931	0.059	0.01	0.005
rs73143	1	108320393	T	0.685	0.139	0.546	0.308	0.169
rs6686613	1	108546762	C	0.06	0.096	0.037	0.005	0.002
rs12403481	1	109305179	C	0.069	0.014	0.055	0.019	0.012
rs17641032	1	109450317	G	0.079	0.028	0.051	0.013	0.007
rs619816	1	109461426	T	0.651	0.296	0.355	0.126	0.063
rs3768485	1	109925326	A	0.028	0.097	0.07	0.021	0.01
rs11807	1	110062265	C	0.184	0.097	0.086	0.015	0.008
rs3814309	1	110078926	C	0.326	0.046	0.279	0.129	0.08
rs12126552	1	110121627	A	0.032	0.25	0.218	0.098	0.046
rs526440	1	110177148	T	0.151	0.463	0.311	0.114	0.054
rs453577	1	110228301	G	0.349	0.417	0.068	0.005	0.002
rs11102024	1	110233037	T	0.014	0.185	0.171	0.082	0.04
rs333958	1	110238029	C	0.376	0.519	0.142	0.021	0.01
rs191378	1	110278116	A	0.204	0.019	0.185	0.087	0.059
rs17025223	1	110291864	T	0.154	0.19	0.036	0.002	0.001
rs17669930	1	110459472	C	0.197	0.083	0.114	0.027	0.014
rs621514	1	110535317	A	0.344	0.227	0.117	0.017	0.008
rs11102066	1	110580607	G	0.055	0.019	0.037	0.009	0.005
rs1281174	1	110862585	T	0.271	0.468	0.197	0.042	0.02
rs2246702	1	110888973	G	0.573	0.355	0.218	0.048	0.023
rs6675315	1	110919337	G	0.289	0.107	0.183	0.052	0.028
rs2640504	1	110975409	G	0.115	0.232	0.117	0.024	0.011	rs2640504
rs2362812	1	111053408	G	0.078	0.204	0.126	0.033	0.015
rs12562074	1	111277364	T	0.056	0.028	0.028	0.005	0.003
rs12405274	1	111323170	C	0.211	0.074	0.137	0.038	0.021
rs1579681	1	111340632	G	0.541	0.917	0.375	0.178	0.104
rs608881	1	111532424	T	0.174	0.144	0.031	0.002	0.001
rs9970286	1	111538921	A	0.39	0.296	0.094	0.01	0.005
rs10494130	1	111598908	G	0.839	0.843	0.003	0	0
rs17027572	1	111728332	A	0.032	0.088	0.056	0.014	0.006
rs17027794	1	111827972	A	0.138	0.014	0.124	0.055	0.037
rs999894	1	112113734	C	0.023	0.014	0.009	0.001	0.001
rs17028958	1	112234218	T	0.087	0.032	0.055	0.013	0.007
rs894848	1	112240341	A	0.089	0.125	0.036	0.003	0.002
rs17029071	1	112269147	T	0.042	0.019	0.023	0.005	0.002
rs11102365	1	112309429	C	0.138	0.287	0.149	0.033	0.016
rs17029261	1	112349433	G	0.073	0.248	0.174	0.056	0.026	rs17029261
rs11102479	1	112808327	A	0.193	0.074	0.119	0.03	0.016
rs3790608	1	112856546	A	0.144	0.102	0.042	0.004	0.002	rs3790608
rs7522283	1	113055790	G	0.227	0.232	0.005	0	0
rs10399710	1	113215463	A	0.33	0.361	0.031	0.001	0.001
rs2840294	1	113470521	G	0.647	0.949	0.302	0.142	0.087
rs4839321	1	113848987	G	0.055	0.014	0.041	0.013	0.007
rs10776771	1	113865863	G	0.206	0.125	0.081	0.012	0.006
rs11585561	1	114423161	T	0.138	0.102	0.036	0.003	0.001
rs6687019	1	114427101	C	0.151	0.074	0.077	0.015	0.008
rs500739	1	114478552	T	0.362	0.199	0.163	0.033	0.017
rs17535387	1	114514882	T	0.138	0.056	0.082	0.019	0.01
rs768566	1	114550604	T	0.202	0.032	0.169	0.069	0.043
rs209891	1	114560613	C	0.096	0.167	0.07	0.011	0.005
rs11102783	1	114683610	A	0.197	0.241	0.044	0.003	0.001
rs1321110	1	115474330	G	0.11	0.056	0.055	0.01	0.005	rs1321110
rs12134493	1	115479469	A	0.128	0.023	0.105	0.04	0.024
rs11466098	1	115637543	T	0.042	0.014	0.028	0.007	0.004
rs12026714	1	115673158	G	0.06	0.047	0.014	0.001	0
rs494697	1	115769046	T	0.953	0.981	0.028	0.006	0.003
rs17556126	1	115800003	G	0.22	0.023	0.197	0.091	0.06
rs485777	1	115817559	C	0.204	0.287	0.083	0.009	0.004
rs4576661	1	115966796	T	0.055	0.093	0.038	0.005	0.002
rs12039617	1	116009007	T	0.225	0.357	0.132	0.021	0.01
rs4515784	1	116136336	G	0.312	0.301	0.011	0	0
rs2096210	1	116202917	C	0.206	0.074	0.132	0.036	0.02
rs911225	1	116404178	A	0.106	0.074	0.031	0.003	0.001
rs6675211	1	116830222	C	0.647	0.778	0.131	0.021	0.01
rs6428667	1	117056793	G	0.413	0.495	0.083	0.007	0.003
rs7555532	1	117200166	A	0.184	0.537	0.354	0.136	0.065
rs2057594	1	117438016	A	0.239	0.255	0.016	0	0
rs2185815	1	117525154	C	0.202	0.435	0.233	0.063	0.03
rs12070343	1	117596358	T	0.028	0.167	0.139	0.055	0.026	rs12070343
rs1539441	1	118026121	C	0.092	0.051	0.041	0.006	0.003
rs12139381	1	118637590	T	0.287	0.019	0.268	0.139	0.097
rs1146349	1	118776732	G	0.197	0.154	0.043	0.003	0.002	rs1146349
rs1146342	1	118784700	T	0.023	0.046	0.023	0.004	0.002
rs2712299	1	119058161	T	0.055	0.125	0.07	0.015	0.007
rs10923776	1	119580790	A	0.028	0.134	0.107	0.038	0.018
rs6676180	1	119584746	A	0.388	0.126	0.262	0.09	0.048
rs6695549	1	119666520	G	0.078	0.065	0.013	0.001	0
rs11578649	1	119777485	T	0.101	0.037	0.064	0.016	0.009
rs12217015	1	119791037	G	0.138	0.403	0.265	0.089	0.042
rs9919159	1	119928513	A	0.335	0.176	0.159	0.033	0.017
rs10802122	1	119956321	T	0.202	0.447	0.245	0.068	0.032
rs347905	1	119981557	G	0.156	0.333	0.177	0.043	0.02
rs2282403	1	120146423	A	0.601	0.347	0.254	0.065	0.032
rs17024577	1	120307555	A	0.032	0.117	0.085	0.026	0.012
rs680583	1	143580441	C	0.216	0.192	0.024	0.001	0
rs1698599	1	143591466	G	0.601	0.164	0.437	0.202	0.108	rs1698599
rs7523076	1	143669060	C	0.252	0.094	0.159	0.044	0.024
rs10910677	1	143669172	G	0.362	0.178	0.185	0.043	0.022
rs10910681	1	143677383	G	0.982	0.967	0.014	0.002	0.001
rs12136740	1	143815618	G	0.229	0.088	0.141	0.037	0.02
rs35429672	1	144265570	C	0.147	0.134	0.013	0	0
rs1284300	1	144458820	T	0.085	0.038	0.047	0.009	0.005	rs1284300
rs6593732	1	145032948	T	0.473	0.227	0.246	0.066	0.033
rs661678	1	145445019	C	0.321	0.023	0.297	0.155	0.106
rs631288	1	145446140	T	0.064	0.051	0.013	0.001	0
rs10494250	1	145490671	A	0.078	0.023	0.055	0.016	0.009
rs12133943	1	145561705	G	0.895	0.954	0.059	0.012	0.007
rs17160530	1	145610511	C	0.032	0.088	0.056	0.014	0.006
rs3766503	1	145847510	T	0.051	0.06	0.01	0	0
rs1814653	1	146209659	A	0.133	0.125	0.008	0	0
rs2999617	1	146292286	C	0.17	0.463	0.293	0.099	0.047
rs2769275	1	149568483	C	0.096	0.139	0.043	0.004	0.002
rs7534811	1	150043029	C	0.39	0.181	0.209	0.054	0.028
rs6667460	1	150076480	C	0.514	0.486	0.028	0.001	0
rs16833656	1	150183316	C	0.995	0.875	0.12	0.06	0.03
rs6667458	1	150413929	C	0.202	0.069	0.132	0.037	0.02
rs4240889	1	150801578	C	0.271	0.262	0.009	0	0
rs4845791	1	150803408	G	0.335	0.13	0.205	0.059	0.031
rs17659389	1	150806017	A	0.248	0.042	0.206	0.086	0.052
rs9970592	1	151406742	C	0.495	0.699	0.204	0.043	0.021
rs11576296	1	151442990	G	0.417	0.383	0.034	0.001	0.001
rs1347251	1	151535808	A	0.5	0.631	0.131	0.017	0.008
rs16835253	1	151592309	A	0.051	0.278	0.227	0.094	0.044
rs11264249	1	152959805	T	0.5	0.694	0.194	0.039	0.019
rs11264250	1	152960137	G	0.486	0.185	0.301	0.102	0.053
rs12406164	1	152984405	T	0.046	0.051	0.005	0	0
rs883319	1	153025046	T	0.231	0.181	0.05	0.004	0.002
rs2798601	1	153046309	A	0.17	0.079	0.091	0.019	0.01
rs11804928	1	153052886	T	0.073	0.097	0.024	0.002	0.001
rs1218577	1	153077307	C	0.381	0.389	0.008	0	0
rs2089248	1	153228330	G	0.014	0.329	0.315	0.175	0.087
rs2075163	1	154448457	G	0.014	0.039	0.024	0.006	0.003
rs11264477	1	154587778	T	0.22	0.074	0.146	0.043	0.023
rs11812062	1	155072321	A	0.055	0.06	0.005	0	0
rs12080191	1	155320039	T	0.133	0.157	0.024	0.001	0.001
rs7534239	1	155325048	G	0.495	0.403	0.093	0.009	0.004
rs1571045	1	155332753	C	0.064	0.287	0.223	0.086	0.04
rs10796969	1	155333371	C	0.477	0.19	0.287	0.093	0.048
rs7521028	1	155343929	T	0.117	0.351	0.234	0.076	0.036
rs10908538	1	155420500	A	0.617	0.584	0.033	0.001	0.001
rs7513499	1	155597779	C	0.069	0.162	0.093	0.021	0.01
rs12029987	1	155650841	A	0.023	0.042	0.019	0.003	0.001
rs4971197	1	155719450	T	0.266	0.194	0.072	0.007	0.004
rs3856264	1	155744620	T	0.248	0.079	0.169	0.052	0.029
rs2765493	1	156064624	A	0.5	0.06	0.44	0.24	0.147
rs10430456	1	156272925	A	0.06	0.032	0.027	0.004	0.002
rs17454196	1	156292748	A	0.184	0.051	0.133	0.042	0.024	rs17454196
rs12061312	1	156293163	G	0.11	0.394	0.283	0.107	0.05
rs2274165	1	156327667	A	0.101	0.118	0.017	0.001	0
rs11551237	1	156335102	A	0.11	0.056	0.055	0.01	0.005
rs12744540	1	156339330	C	0.289	0.361	0.072	0.006	0.003
rs12405213	1	156632321	T	0.032	0.306	0.274	0.133	0.064
rs6683696	1	156721997	C	0.895	0.995	0.101	0.049	0.037
rs10489843	1	156987382	C	0.171	0.069	0.102	0.025	0.013
rs6666753	1	157002839	G	0.046	0.259	0.213	0.088	0.041
rs12726267	1	157011289	G	0.032	0.069	0.037	0.007	0.003
rs857841	1	157017721	G	0.184	0.227	0.043	0.003	0.001
rs16841379	1	157208605	T	0.042	0.296	0.255	0.115	0.055
rs1361567	1	157223036	A	0.463	0.218	0.246	0.067	0.034
rs863035	1	157383305	C	0.197	0.662	0.465	0.22	0.108
rs12726858	1	157736052	G	0.284	0.014	0.271	0.144	0.104
rs1971863	1	157905555	C	0.284	0.111	0.173	0.047	0.025
rs3116651	1	157965109	T	0.312	0.019	0.293	0.156	0.11
rs4535995	1	158008581	A	0.074	0.037	0.037	0.007	0.003	rs4535995
rs3820099	1	158015812	C	0.541	0.282	0.259	0.069	0.034
rs7532396	1	158056061	C	0.431	0.06	0.371	0.186	0.113
rs2501348	1	158083902	A	0.454	0.148	0.306	0.111	0.059
rs2840588	1	158198019	C	0.073	0.139	0.066	0.011	0.005
rs2840592	1	158220145	C	0.041	0.431	0.389	0.21	0.102	rs2840592
rs4656864	1	158238408	A	0.197	0.282	0.085	0.01	0.005
rs2820556	1	158272466	G	0.225	0.176	0.049	0.004	0.002
rs6427506	1	158419501	A	0.445	0.477	0.032	0.001	0
rs12067859	1	158688763	G	0.298	0.806	0.507	0.26	0.136
rs3766362	1	158871487	A	0.624	0.667	0.043	0.002	0.001
rs1000807	1	158883652	T	0.023	0.125	0.102	0.038	0.018
rs11265455	1	158886775	G	0.101	0.144	0.043	0.004	0.002
rs12041273	1	159484281	T	0.151	0.014	0.138	0.062	0.043
rs4656997	1	159491367	G	0.656	0.481	0.175	0.031	0.015	rs4656997
rs12098224	1	159531547	A	0.161	0.236	0.076	0.009	0.004
rs418215	1	159862907	G	0.018	0.208	0.19	0.09	0.043
rs6668534	1	159938619	G	0.187	0.07	0.117	0.03	0.016
rs6691548	1	160233911	T	0.642	0.306	0.337	0.114	0.056
rs4348701	1	160240034	A	0.106	0.139	0.033	0.003	0.001
rs1538018	1	160397105	C	0.271	0.236	0.035	0.002	0.001
rs11800645	1	160514702	G	0.069	0.06	0.009	0	0
rs12030071	1	160525439	C	0.179	0.333	0.154	0.031	0.015
rs386231	1	160592447	C	0.294	0.444	0.151	0.024	0.012
rs164123	1	160634278	G	0.168	0.065	0.103	0.026	0.014
rs164169	1	160705617	A	0.312	0.417	0.105	0.012	0.006
rs2342715	1	160757790	T	0.367	0.046	0.321	0.157	0.098
rs12141395	1	161098159	A	0.239	0.046	0.192	0.076	0.045	rs12141395
rs11576066	1	161150292	A	0.046	0.042	0.004	0	0
rs12043369	1	161303104	A	0.28	0.245	0.034	0.002	0.001
rs9628673	1	161405125	A	0.642	0.227	0.415	0.175	0.09	rs9628673
rs12118956	1	161522497	A	0.051	0.074	0.024	0.002	0.001
rs12735960	1	161608123	C	0.188	0.148	0.04	0.003	0.001
rs1934511	1	161733144	G	0.206	0.12	0.086	0.014	0.007
rs12038132	1	161750232	C	0.156	0.176	0.02	0.001	0
rs2486833	1	161800534	A	0.287	0.139	0.148	0.033	0.017
rs16856652	1	161841352	T	0.083	0.148	0.066	0.011	0.005
rs10917866	1	162076883	G	0.321	0.31	0.011	0	0
rs1348137	1	162108796	C	0.445	0.806	0.361	0.139	0.072
rs17374983	1	162113964	T	0.17	0.019	0.151	0.067	0.044
rs10800016	1	162615311	C	0.573	0.088	0.485	0.266	0.155
rs902011	1	162676878	T	0.171	0.468	0.296	0.101	0.048
rs10918018	1	162740882	C	0.376	0.343	0.034	0.001	0.001
rs868376	1	162747864	T	0.298	0.528	0.23	0.054	0.026
rs6426878	1	162915699	C	0.078	0.134	0.056	0.008	0.004
rs2800804	1	162915864	C	0.087	0.176	0.089	0.017	0.008
rs1890534	1	163091631	G	0.202	0.226	0.025	0.001	0
rs10918084	1	163104503	G	0.142	0.269	0.126	0.024	0.011
rs6662890	1	163348784	C	0.128	0.449	0.321	0.125	0.059
rs12135808	1	163394004	T	0.147	0.19	0.043	0.003	0.002
rs1532815	1	163446713	T	0.711	0.977	0.266	0.134	0.091	rs1532815
rs10737508	1	163453114	G	0.564	0.444	0.12	0.014	0.007
rs7546255	1	163459104	C	0.188	0.162	0.026	0.001	0.001
rs12136019	1	163484526	C	0.128	0.06	0.068	0.014	0.007
rs7512129	1	163489654	G	0.225	0.134	0.091	0.014	0.007	rs7512129
rs2174696	1	163550094	T	0.422	0.25	0.172	0.033	0.016
rs17414281	1	163575776	T	0.243	0.019	0.225	0.111	0.076
rs12088020	1	163687944	C	0.018	0.102	0.084	0.031	0.014
rs184043	1	163730675	A	0.165	0.112	0.053	0.006	0.003
rs9333379	1	163868190	C	0.101	0.352	0.251	0.09	0.042
rs16851444	1	164074436	G	0.096	0.065	0.032	0.003	0.002
rs10494449	1	164149927	C	0.736	0.986	0.25	0.131	0.094
rs12120390	1	164174982	G	0.119	0.014	0.105	0.045	0.03
rs7524575	1	164312048	G	0.138	0.157	0.02	0.001	0
rs17460402	1	164594604	A	0.147	0.019	0.128	0.054	0.035
rs16856987	1	164599365	A	0.088	0.046	0.042	0.007	0.004
rs4098812	1	164625836	A	0.023	0.125	0.102	0.038	0.018
rs2025890	1	165280711	G	0.014	0.112	0.098	0.041	0.019
rs10918620	1	165314744	G	0.275	0.213	0.062	0.005	0.003	rs10918620
rs12064275	1	165427207	G	0.028	0.542	0.514	0.325	0.163
rs885458	1	165660259	A	0.468	0.431	0.037	0.001	0.001
rs2480679	1	165674141	A	0.097	0.241	0.144	0.037	0.017	rs2480679
rs2988276	1	165698027	C	0.829	0.421	0.407	0.177	0.085
rs1723018	1	165700044	G	0.394	0.215	0.179	0.038	0.019
rs858547	1	165724691	T	0.156	0.032	0.124	0.045	0.027
rs6686571	1	165740444	G	0.197	0.097	0.1	0.02	0.01
rs2862133	1	165761718	C	0.468	0.139	0.329	0.128	0.069
rs1773558	1	165765821	A	0.051	0.192	0.141	0.047	0.022
rs4657670	1	165800894	C	0.495	0.315	0.181	0.034	0.017
rs7544614	1	165909431	C	0.716	0.958	0.243	0.108	0.067
rs1229351	1	165909616	T	0.298	0.134	0.164	0.04	0.021
rs7511842	1	165909808	C	0.093	0.042	0.051	0.01	0.005
rs11590780	1	165909842	T	0.174	0.19	0.016	0	0
rs204267	1	166076997	G	0.65	0.093	0.557	0.332	0.193
rs1018816	1	166089220	T	0.014	0.282	0.269	0.143	0.071
rs7537851	1	166092342	T	0.353	0.222	0.131	0.021	0.01
rs35031496	1	166533716	G	0.023	0.074	0.051	0.014	0.006
rs6662194	1	166613753	C	0.055	0.13	0.075	0.017	0.008
rs2300571	1	166632685	G	0.899	0.954	0.055	0.011	0.006	rs2300571
rs2268545	1	166635642	C	0.72	0.324	0.396	0.157	0.078
rs1407956	1	166671859	A	0.032	0.616	0.584	0.389	0.198
rs858099	1	166692777	A	0.294	0.248	0.047	0.003	0.001
rs11580138	1	166794524	T	0.154	0.074	0.08	0.016	0.008
rs7533545	1	166833600	A	0.069	0.144	0.074	0.014	0.007
rs10918955	1	166909475	T	0.252	0.458	0.206	0.046	0.022
rs2786767	1	167008981	C	0.463	0.421	0.042	0.002	0.001
rs7537225	1	167116597	G	0.257	0.533	0.276	0.08	0.038
rs7530207	1	167157044	C	0.108	0.217	0.11	0.022	0.01
rs10919019	1	167162137	A	0.221	0.245	0.024	0.001	0
rs6665379	1	167248788	A	0.032	0.468	0.436	0.253	0.125	rs6665379
rs11576264	1	167258416	C	0.055	0.079	0.024	0.002	0.001
rs1200121	1	167334780	G	0.078	0.093	0.015	0.001	0
rs1200131	1	167345483	A	0.282	0.463	0.181	0.035	0.017
rs9332618	1	167767105	A	0.115	0.037	0.078	0.022	0.012
rs4987351	1	167933979	T	0.491	0.495	0.005	0	0
rs1330386	1	168353488	A	0.119	0.093	0.027	0.002	0.001	rs1330386
rs10919386	1	168633095	G	0.138	0.051	0.087	0.022	0.012
rs11576746	1	168916616	G	0.074	0.315	0.241	0.092	0.043
rs16863900	1	169220888	T	0.358	0.449	0.091	0.009	0.004
rs10912669	1	169489639	T	0.193	0.542	0.349	0.131	0.063
rs12402471	1	169586632	A	0.119	0.107	0.013	0	0
rs12126686	1	169665933	G	0.706	0.963	0.257	0.119	0.076
rs2236875	1	169881306	T	0.147	0.218	0.071	0.008	0.004
rs17657363	1	170068039	C	0.193	0.046	0.146	0.051	0.03
rs4244191	1	170334728	T	0.055	0.074	0.019	0.002	0.001
rs12049422	1	170567330	T	0.173	0.028	0.145	0.058	0.036
rs12117159	1	170591538	C	0.09	0.033	0.056	0.014	0.007	rs12117159
rs4916265	1	170717397	G	0.33	0.357	0.026	0.001	0
rs730278	1	170870563	T	0.384	0.134	0.25	0.081	0.043
rs11579340	1	171206519	A	0.093	0.145	0.052	0.007	0.003
rs11807348	1	171555366	A	0.107	0.042	0.065	0.015	0.008
rs2096147	1	171568929	G	0.372	0.19	0.182	0.041	0.021
rs2105948	1	173329180	G	0.298	0.208	0.09	0.011	0.005
rs3766685	1	173423051	C	0.459	0.713	0.254	0.067	0.033
rs10489314	1	173703552	T	0.018	0.093	0.074	0.026	0.012
rs6683548	1	173859693	T	0.651	0.287	0.364	0.133	0.066
rs12049604	1	173947219	A	0.041	0.148	0.107	0.033	0.015
rs16849078	1	173981065	T	0.046	0.032	0.014	0.001	0.001
rs546785	1	173984091	A	0.303	0.486	0.183	0.035	0.017
rs12126525	1	173985409	A	0.225	0.06	0.165	0.055	0.031
rs6694239	1	173990845	C	0.284	0.56	0.276	0.078	0.037
rs4652175	1	174678244	G	0.454	0.365	0.09	0.008	0.004
rs2206511	1	174784152	C	0.71	0.203	0.507	0.259	0.135
rs17312817	1	175076483	C	0.124	0.014	0.11	0.047	0.031
rs11576541	1	175281154	A	0.064	0.028	0.036	0.008	0.004
rs17379768	1	175340896	T	0.904	0.963	0.059	0.014	0.008
rs7514506	1	175409818	T	0.061	0.037	0.024	0.003	0.002
rs6425425	1	175693628	C	0.61	0.384	0.226	0.051	0.025
rs11579645	1	175694083	A	0.107	0.093	0.014	0.001	0	rs11579645
rs16851688	1	175915493	T	0.069	0.139	0.07	0.013	0.006
rs6425445	1	176028684	A	0.055	0.12	0.065	0.013	0.006
rs6684348	1	176105408	G	0.193	0.444	0.252	0.073	0.034
rs17360705	1	176255821	C	0.133	0.097	0.036	0.003	0.002
rs10913560	1	176719252	G	0.128	0.065	0.064	0.012	0.006	rs10913560
rs10913617	1	176951621	a	0.087	0.042	0.045	0.008	0.004
rs10913618	1	176952922	T	0.092	0.056	0.036	0.005	0.002
rs7549882	1	177233878	G	0.184	0.093	0.091	0.017	0.009
rs34415902	1	177519163	A	0.133	0.347	0.214	0.063	0.029	rs34415902
rs2504044	1	177985026	C	0.168	0.019	0.149	0.066	0.043
rs12124504	1	178480158	C	0.271	0.213	0.058	0.005	0.002
rs4111063	1	178829362	T	0.248	0.264	0.016	0	0
rs12047845	1	179036943	T	0.037	0.079	0.042	0.008	0.004
rs16856482	1	179128793	T	0.018	0.069	0.051	0.016	0.007
rs10914126	1	179136854	A	0.032	0.083	0.051	0.012	0.006	rs10914126
rs3845414	1	179160074	G	0.049	0.028	0.021	0.003	0.002
rs12041548	1	179161006	G	0.917	0.815	0.103	0.023	0.01
rs7521237	1	179161780	T	0.014	0.179	0.165	0.078	0.038	rs7521237
rs3845419	1	179166306	C	0.784	0.939	0.155	0.05	0.028	rs3845419
rs2331996	1	179182753	G	0.619	0.343	0.277	0.077	0.038
rs3892264	1	179335025	G	0.389	0.245	0.144	0.024	0.012	rs3892264
rs10910893	1	179427578	T	0.17	0.037	0.133	0.048	0.028
rs7541200	1	179594100	G	0.032	0.144	0.111	0.039	0.018
rs12408625	1	179595809	T	0.303	0.319	0.017	0	0
rs16857261	1	179646135	T	0.142	0.051	0.091	0.024	0.013
rs16857380	1	179710222	G	0.078	0.028	0.05	0.013	0.007
rs6685370	1	179793847	A	0.102	0.145	0.043	0.004	0.002	rs6685370
rs3767010	1	180000360	G	0.991	0.986	0.005	0.001	0
rs10494544	1	180218391	A	0.055	0.051	0.004	0	0
rs3795490	1	180373325	A	0.078	0.056	0.022	0.002	0.001
rs10797766	1	180558168	A	0.051	0.301	0.25	0.108	0.051
rs4652711	1	180668563	T	0.216	0.037	0.179	0.072	0.044
rs474939	1	180805238	A	0.083	0.097	0.014	0.001	0
rs11807829	1	180811438	C	0.303	0.194	0.108	0.016	0.008
rs12129643	1	180919286	A	0.069	0.21	0.141	0.041	0.019	rs12129643
rs10797793	1	181012854	A	0.178	0.07	0.108	0.027	0.014
rs6692387	1	181021168	C	0.229	0.537	0.308	0.1	0.048
rs525410	1	181443053	G	0.477	0.319	0.158	0.026	0.013
rs12129543	1	181669415	T	0.018	0.097	0.079	0.029	0.013
rs1926828	1	181979146	C	0.073	0.014	0.06	0.021	0.013	rs1926828
rs3002655	1	182032429	C	0.444	0.157	0.287	0.098	0.052	rs3002655
rs2500122	1	182055525	T	0.578	0.579	0.001	0	0
rs6424914	1	182080481	T	0.083	0.103	0.02	0.001	0.001
rs9425616	1	182107726	C	0.17	0.028	0.142	0.057	0.035	rs9425616
rs3949865	1	182197429	C	0.339	0.678	0.338	0.114	0.056	rs3949865
rs2378790	1	182227360	C	0.81	0.217	0.593	0.352	0.183	rs2378790
rs10494575	1	182425008	C	0.06	0.122	0.062	0.012	0.005
rs12406462	1	182592821	A	0.069	0.079	0.01	0	0
rs4651225	1	182855071	G	0.157	0.098	0.059	0.008	0.004
rs6701227	1	182861643	G	0.06	0.333	0.274	0.119	0.056
rs10752939	1	182882005	C	0.757	0.986	0.229	0.117	0.084
rs4651229	1	182890182	A	0.367	0.181	0.186	0.044	0.022
rs234122	1	183219736	G	0.491	0.319	0.171	0.03	0.015
rs16823947	1	183601987	A	0.037	0.051	0.014	0.001	0.001
rs232295	1	183693005	C	0.381	0.245	0.135	0.021	0.011
rs4323662	1	183697117	G	0.271	0.546	0.276	0.079	0.038
rs9650991	1	183742159	T	0.477	0.533	0.056	0.003	0.002
rs10752963	1	184434556	C	0.417	0.491	0.073	0.005	0.003
rs1743664	1	184456824	T	0.307	0.032	0.275	0.134	0.087
rs16825773	1	184935754	G	0.124	0.014	0.11	0.047	0.031
rs1980454	1	185036123	C	0.095	0.394	0.298	0.12	0.057
rs10752979	1	185102618	A	0.147	0.083	0.064	0.01	0.005
rs1474797	1	185233816	G	0.225	0.111	0.114	0.023	0.012
rs12048590	1	185306393	G	0.211	0.074	0.137	0.038	0.021	rs12048590
rs330722	1	185489307	A	0.179	0.369	0.19	0.046	0.021
rs2265764	1	185705257	G	0.28	0.296	0.017	0	0
rs4650735	1	185749245	A	0.243	0.032	0.211	0.093	0.059	rs4650735
rs1339082	1	185790903	A	0.583	0.144	0.439	0.208	0.113
rs2485309	1	186140563	G	0.06	0.019	0.041	0.011	0.006
rs627163	1	186169799	T	0.445	0.542	0.097	0.009	0.004
rs2100667	1	186940117	G	0.184	0.375	0.192	0.046	0.021
rs10801356	1	186973293	A	0.372	0.208	0.163	0.032	0.016
rs4439360	1	187018003	T	0.463	0.402	0.061	0.004	0.002
rs16830571	1	187660318	A	0.047	0.13	0.083	0.021	0.01	rs16830571
rs10920319	1	188250804	C	0.041	0.019	0.023	0.004	0.002
rs1890232	1	189831104	G	0.243	0.157	0.086	0.011	0.006
rs9427790	1	190078210	G	0.225	0.088	0.137	0.035	0.019
rs9427791	1	190088872	C	0.408	0.255	0.154	0.027	0.013
rs16829396	1	190402989	T	0.165	0.014	0.151	0.07	0.048
rs4501824	1	190856041	C	0.5	0.44	0.06	0.004	0.002
rs4319308	1	190867114	T	0.528	0.357	0.171	0.03	0.014
rs12086843	1	191520325	A	0.202	0.051	0.151	0.052	0.03
rs6428172	1	191655331	T	0.019	0.047	0.028	0.006	0.003
rs12134867	1	191710369	C	0.168	0.019	0.15	0.066	0.044
rs10494695	1	192320706	C	0.046	0.074	0.028	0.004	0.002
rs4411118	1	192629887	T	0.124	0.204	0.08	0.012	0.005
rs17607167	1	193408329	G	0.11	0.111	0.001	0	0
rs12141389	1	193649088	C	0.188	0.032	0.156	0.062	0.038
rs2790083	1	193827463	T	0.403	0.421	0.018	0	0
rs10921982	1	194152448	C	0.739	0.925	0.187	0.062	0.035
rs10754170	1	194185573	G	0.353	0.43	0.077	0.006	0.003
rs17687320	1	194255230	T	0.055	0.056	0.001	0	0
rs1869043	1	194263167	A	0.266	0.556	0.29	0.087	0.041
rs1451915	1	194293755	A	0.083	0.162	0.079	0.015	0.007
rs965446	1	194431895	G	0.037	0.074	0.037	0.006	0.003
rs10754221	1	195568310	C	0.124	0.074	0.05	0.007	0.004
rs1039287	1	196088494	A	0.107	0.38	0.273	0.101	0.047
rs10922325	1	196134211	T	0.028	0.236	0.209	0.095	0.045
rs545711	1	196205946	A	0.236	0.607	0.37	0.141	0.068
rs16842401	1	196347804	A	0.083	0.139	0.056	0.008	0.004
rs10922448	1	196785581	C	0.028	0.176	0.148	0.06	0.028
rs4915303	1	196806651	C	0.165	0.588	0.423	0.19	0.092
rs1036332	1	197279101	A	0.202	0.352	0.15	0.028	0.013	rs1036332
rs10919639	1	197460751	A	0.019	0.107	0.088	0.033	0.015
rs7537542	1	197506784	G	0.124	0.63	0.506	0.272	0.134
rs10494795	1	197753444	C	0.148	0.06	0.088	0.021	0.011
rs7529572	1	197902039	G	0.13	0.292	0.162	0.04	0.018	rs7529572
rs1863363	1	198133183	G	0.087	0.347	0.26	0.099	0.046	rs1863363
rs12403096	1	198193946	C	0.073	0.023	0.05	0.014	0.008
rs2821386	1	198299444	G	0.748	0.13	0.618	0.388	0.215
rs2816977	1	198346209	A	0.092	0.046	0.045	0.008	0.004
rs12069085	1	198402691	G	0.725	0.255	0.47	0.221	0.112
rs2246072	1	198413314	T	0.312	0.38	0.068	0.005	0.002
rs6427839	1	198920073	G	0.115	0.315	0.2	0.059	0.028
rs10733065	1	199119686	G	0.078	0.204	0.126	0.033	0.015
rs734879	1	199316530	G	0.958	0.963	0.005	0	0
rs4915478	1	199319263	G	0.518	0.227	0.291	0.091	0.046
rs6699862	1	199334921	T	0.11	0.278	0.168	0.045	0.021
rs12029703	1	199364504	T	0.051	0.014	0.037	0.011	0.006
rs12134525	1	199724837	T	0.073	0.046	0.027	0.003	0.002
rs12021779	1	199746662	T	0.019	0.047	0.028	0.006	0.003
rs730430	1	199819532	T	0.06	0.065	0.005	0	0
rs515034	1	199829276	C	0.042	0.137	0.095	0.028	0.013
rs628458	1	199845644	G	0.014	0.192	0.178	0.085	0.041
rs16849345	1	200021151	C	0.041	0.139	0.098	0.029	0.013
rs2047263	1	200153271	G	0.014	0.019	0.005	0	0
rs2790903	1	200155295	C	0.197	0.407	0.21	0.052	0.025
rs16849444	1	200161279	C	0.995	0.88	0.116	0.057	0.028
rs16849455	1	200179124	C	0.073	0.083	0.01	0	0
rs34611715	1	200201201	A	0.096	0.023	0.073	0.024	0.014	rs34611715
rs6673151	1	200241335	C	0.931	0.977	0.046	0.012	0.007
rs2735784	1	200243103	G	0.495	0.144	0.352	0.142	0.077
rs16830166	1	200278205	T	0.087	0.153	0.066	0.01	0.005
rs10920316	1	200294378	G	0.046	0.042	0.004	0	0
rs12078828	1	200328335	A	0.165	0.292	0.127	0.023	0.011
rs6676433	1	200360251	G	0.06	0.148	0.089	0.021	0.01
rs10800819	1	200400458	A	0.118	0.352	0.234	0.076	0.036
rs16849773	1	200470836	A	0.023	0.111	0.088	0.031	0.014
rs12404552	1	200833403	T	0.073	0.079	0.005	0	0	rs12404552
rs12128727	1	201420178	T	0.523	0.125	0.398	0.181	0.1
rs6691378	1	201423745	A	0.147	0.375	0.228	0.068	0.032
rs12562024	1	201434305	A	0.046	0.056	0.01	0	0
rs2252365	1	201436215	G	0.032	0.117	0.085	0.026	0.012	rs2252365
rs10920618	1	201591320	T	0.798	0.995	0.197	0.105	0.083
rs4971217	1	201592541	T	0.069	0.255	0.186	0.064	0.03
rs2050934	1	201620314	T	0.262	0.519	0.257	0.069	0.033
rs7545500	1	201757240	A	0.078	0.509	0.431	0.224	0.108
rs4971212	1	201758015	G	0.179	0.338	0.159	0.033	0.015
rs1933539	1	201996045	G	0.124	0.218	0.094	0.016	0.007
rs10900541	1	202264549	A	0.656	0.232	0.425	0.183	0.093
rs12563446	1	202341155	G	0.061	0.602	0.541	0.331	0.164
rs10900553	1	202374786	C	0.106	0.241	0.135	0.032	0.015	rs10900553
rs4951307	1	202375116	A	0.111	0.042	0.069	0.017	0.009	rs4951307
rs3737656	1	202377283	T	0.092	0.347	0.256	0.095	0.044	rs3737656
rs12568353	1	202431314	G	0.101	0.201	0.1	0.02	0.009
rs4373805	1	202442202	G	0.156	0.421	0.265	0.086	0.04	rs4373805
rs955323	1	202601388	G	0.184	0.329	0.145	0.028	0.013
rs11240732	1	202612015	C	0.317	0.472	0.156	0.025	0.012
rs12092943	1	202701550	G	0.151	0.296	0.145	0.03	0.014
rs1538223	1	202940649	C	0.032	0.458	0.426	0.245	0.121
rs4951095	1	202947947	A	0.404	0.482	0.078	0.006	0.003
rs6688709	1	203096694	G	0.078	0.361	0.283	0.117	0.055
rs2759282	1	203113395	T	0.078	0.347	0.269	0.108	0.051
rs7550921	1	203129267	C	0.069	0.107	0.038	0.004	0.002
rs17415523	1	203232377	C	0.184	0.273	0.09	0.011	0.005
rs6697344	1	203238108	A	0.326	0.116	0.21	0.064	0.034
rs10494857	1	203249466	T	0.037	0.14	0.104	0.033	0.015
rs7537464	1	203269093	G	0.028	0.208	0.181	0.079	0.037	rs7537464
rs3753848	1	203281239	A	0.096	0.347	0.251	0.091	0.043
rs1467708	1	203662300	A	0.151	0.25	0.099	0.015	0.007	rs1467708
rs12121596	1	203681389	C	0.615	0.991	0.376	0.223	0.169
rs1572666	1	203737540	C	0.271	0.426	0.155	0.027	0.013
rs12728351	1	203742649	A	0.119	0.34	0.22	0.069	0.032
rs7531623	1	203821768	A	0.407	0.476	0.069	0.005	0.002
rs6680848	1	203878901	T	0.353	0.218	0.136	0.023	0.011
rs4951251	1	203884475	T	0.069	0.051	0.018	0.001	0.001
rs16856211	1	203954913	C	0.078	0.063	0.015	0.001	0
rs4951025	1	204078451	T	0.12	0.452	0.332	0.135	0.064
rs17348521	1	204147245	T	0.06	0.111	0.052	0.008	0.004
rs2282429	1	204148447	C	0.097	0.056	0.042	0.006	0.003
rs2871360	1	204743844	G	0.551	0.212	0.338	0.121	0.062
rs1930435	1	204814081	A	0.151	0.218	0.066	0.007	0.003
rs944779	1	204820904	G	0.537	0.236	0.301	0.095	0.048
rs4579758	1	204997334	G	0.294	0.083	0.21	0.072	0.04
rs12138969	1	205257787	A	0.115	0.046	0.068	0.016	0.008
rs17043515	1	205675489	T	0.073	0.052	0.021	0.002	0.001
rs6656401	1	205758672	A	0.234	0.014	0.22	0.111	0.079
rs6661764	1	205875008	G	0.732	0.796	0.065	0.006	0.003
rs580306	1	206244912	T	0.069	0.097	0.028	0.003	0.001
rs2785653	1	206256669	T	0.319	0.556	0.236	0.057	0.027
rs859499	1	206375863	A	0.338	0.245	0.093	0.01	0.005
rs10863703	1	206442361	C	0.31	0.215	0.095	0.012	0.006
rs3748737	1	206462779	C	0.197	0.028	0.169	0.072	0.046
rs11586367	1	206470634	T	0.194	0.051	0.144	0.048	0.027
rs6703067	1	206590659	G	0.032	0.023	0.009	0.001	0
rs696948	1	206656528	T	0.44	0.273	0.167	0.03	0.015
rs7529419	1	206765943	A	0.406	0.227	0.179	0.037	0.018
rs11576725	1	206773559	A	0.346	0.057	0.289	0.13	0.078
rs6678378	1	206831458	A	0.777	0.967	0.191	0.081	0.051
rs6685613	1	206873563	C	0.162	0.259	0.097	0.014	0.007
rs17013032	1	206920468	T	0.08	0.421	0.341	0.155	0.073
rs9429990	1	207288809	T	0.491	0.417	0.074	0.006	0.003
rs12064516	1	207524773	A	0.083	0.088	0.005	0	0
rs17188142	1	207596799	T	0.12	0.093	0.028	0.002	0.001	rs17188142
rs1354855	1	207648252	A	0.398	0.394	0.005	0	0
rs6681442	1	207762648	C	0.037	0.292	0.255	0.118	0.056
rs11119304	1	207780560	T	0.028	0.069	0.042	0.009	0.004
rs4140636	1	208014508	C	0.028	0.333	0.306	0.158	0.076
rs846547	1	208327083	A	0.125	0.024	0.101	0.037	0.023
rs742690	1	208548763	T	0.366	0.273	0.093	0.01	0.005
rs17016427	1	208797258	T	0.051	0.051	0.001	0	0
rs2501909	1	208805227	C	0.07	0.322	0.252	0.101	0.047
rs11119566	1	208914967	C	0.083	0.023	0.06	0.018	0.01
rs12354080	1	208974787	A	0.032	0.019	0.014	0.002	0.001	rs12354080
rs924569	1	209146241	C	0.266	0.5	0.234	0.058	0.028
rs12731316	1	209157857	T	0.102	0.019	0.083	0.031	0.019
rs12036999	1	209178880	T	0.078	0.051	0.027	0.003	0.002
rs17017120	1	209257545	T	0.056	0.019	0.037	0.01	0.005
rs12118930	1	209275105	T	0.06	0.046	0.013	0.001	0
rs3125842	1	209439002	G	0.266	0.495	0.229	0.056	0.026
rs11119748	1	209718808	G	0.097	0.069	0.028	0.003	0.001
rs12239534	1	209885845	A	0.033	0.051	0.018	0.002	0.001
rs2794730	1	209923576	G	0.22	0.255	0.034	0.002	0.001
rs12126561	1	210023734	G	0.093	0.037	0.056	0.013	0.007
rs12135873	1	210135958	A	0.069	0.032	0.036	0.007	0.004
rs7550801	1	210154305	C	0.115	0.208	0.094	0.016	0.008
rs6540724	1	210382332	T	0.019	0.088	0.069	0.024	0.011
rs675065	1	210701206	G	0.073	0.389	0.316	0.14	0.066
rs902437	1	210705348	G	0.19	0.398	0.208	0.052	0.025
rs2884515	1	210796957	C	0.339	0.194	0.145	0.027	0.013
rs685330	1	210806768	G	0.679	0.852	0.173	0.042	0.022
rs4951617	1	210822568	A	0.179	0.292	0.113	0.018	0.008
rs17019442	1	210840963	C	0.11	0.079	0.031	0.003	0.001
rs10863983	1	210867509	A	0.317	0.486	0.17	0.03	0.014
rs2492782	1	210909631	T	0.477	0.222	0.255	0.071	0.036
rs906363	1	210925420	C	0.147	0.042	0.105	0.032	0.018
rs6540755	1	210945432	A	0.051	0.046	0.005	0	0
rs6663614	1	211164564	A	0.239	0.25	0.012	0	0
rs11809986	1	211625560	G	0.028	0.134	0.107	0.038	0.018
rs6667442	1	211705385	A	0.551	0.792	0.241	0.066	0.033
rs11120170	1	211845819	A	0.459	0.486	0.027	0.001	0
rs4655453	1	211851627	T	0.125	0.014	0.111	0.048	0.032
rs4655303	1	211901266	T	0.366	0.431	0.065	0.004	0.002
rs10465695	1	211923193	A	0.148	0.111	0.037	0.003	0.001
rs1106770	1	211930409	T	0.357	0.296	0.06	0.004	0.002
rs1553795	1	211992430	C	0.248	0.31	0.063	0.005	0.002
rs12080064	1	212170294	T	0.014	0.028	0.014	0.002	0.001
rs2075426	1	212192364	C	0.051	0.032	0.019	0.002	0.001	rs2075426
rs340835	1	212230298	A	0.486	0.153	0.333	0.128	0.068
rs17021865	1	212307539	C	0.023	0.102	0.079	0.026	0.012
rs920489	1	212354043	C	0.335	0.403	0.068	0.005	0.002
rs1660375	1	212361177	A	0.051	0.296	0.245	0.105	0.049
rs12024551	1	212373588	C	0.065	0.037	0.027	0.004	0.002
rs7512594	1	212580984	C	0.315	0.102	0.213	0.069	0.037
rs12748605	1	212638150	G	0.139	0.083	0.056	0.008	0.004
rs17731408	1	212654111	T	0.037	0.06	0.024	0.003	0.001
rs11120317	1	212660866	A	0.575	0.509	0.066	0.004	0.002
rs10864103	1	212707863	T	0.153	0.023	0.129	0.052	0.033
rs17790562	1	212714251	A	0.096	0.074	0.022	0.002	0.001
rs6540852	1	212831650	G	0.116	0.519	0.403	0.187	0.09
rs11120454	1	213198714	G	0.301	0.097	0.204	0.065	0.035
rs10458471	1	213450862	T	0.948	0.925	0.024	0.002	0.001
rs6665928	1	213888054	G	0.047	0.014	0.033	0.009	0.005
rs10495004	1	213916271	G	0.21	0.162	0.048	0.004	0.002
rs4655423	1	213955980	G	0.147	0.125	0.022	0.001	0
rs17025414	1	214016551	A	0.056	0.028	0.028	0.005	0.003
rs10746458	1	214034701	A	0.514	0.178	0.336	0.125	0.065
rs634691	1	214218412	C	0.064	0.162	0.098	0.024	0.011
rs1579634	1	214304351	T	0.436	0.065	0.37	0.183	0.11
rs773129	1	214533291	T	0.944	0.764	0.181	0.065	0.03
rs6665245	1	214682836	C	0.032	0.213	0.181	0.076	0.036
rs6675970	1	214733748	T	0.332	0.107	0.225	0.074	0.04	rs6675970
rs6687156	1	214741188	T	0.694	0.843	0.148	0.031	0.016
rs4846514	1	214769308	C	0.056	0.088	0.032	0.004	0.002
rs10495027	1	214789245	A	0.292	0.056	0.236	0.097	0.058
rs6604635	1	214789473	A	0.569	0.343	0.227	0.052	0.025
rs1353706	1	214885283	G	0.181	0.12	0.06	0.007	0.004
rs12023399	1	214886050	G	0.232	0.255	0.023	0.001	0
rs12126689	1	214920208	A	0.21	0.148	0.061	0.006	0.003
rs4259728	1	214926101	C	0.794	0.968	0.173	0.072	0.044
rs2066108	1	214944115	A	0.148	0.168	0.02	0.001	0
rs12755597	1	215000961	A	0.262	0.153	0.109	0.018	0.009
rs946471	1	215009748	G	0.138	0.102	0.036	0.003	0.001
rs6702277	1	215023308	T	0.262	0.278	0.016	0	0
rs2813684	1	215100985	C	0.319	0.014	0.306	0.168	0.122	rs2813684
rs11117717	1	215128763	A	0.092	0.181	0.089	0.017	0.008
rs2185225	1	215239913	G	0.019	0.093	0.074	0.026	0.012
rs11117758	1	215287197	A	0.204	0.12	0.083	0.013	0.006
rs830331	1	215311566	T	0.037	0.014	0.023	0.005	0.003
rs7550505	1	215390809	T	0.028	0.051	0.023	0.004	0.002	rs7550505
rs1502353	1	215405413	T	0.547	0.12	0.426	0.204	0.114
rs7555255	1	215417006	C	0.111	0.087	0.025	0.002	0.001
rs10863302	1	215421803	T	0.252	0.241	0.012	0	0
rs12085534	1	215478770	G	0.111	0.241	0.13	0.029	0.013
rs12403652	1	215643969	A	0.333	0.19	0.144	0.027	0.013
rs12048425	1	216086757	C	0.139	0.213	0.074	0.009	0.004
rs4846459	1	216296658	T	0.296	0.125	0.171	0.044	0.023
rs1565434	1	216316023	A	0.074	0.037	0.037	0.007	0.003
rs568909	1	216361803	G	0.142	0.083	0.059	0.009	0.004
rs17047439	1	216370881	T	0.128	0.417	0.288	0.105	0.049	rs17047439
rs11118045	1	216399032	T	0.11	0.176	0.066	0.009	0.004
rs12095388	1	216496067	C	0.023	0.111	0.088	0.031	0.014
rs3892225	1	216619920	G	0.179	0.176	0.003	0	0
rs10863400	1	216790158	C	0.227	0.366	0.139	0.023	0.011
rs996221	1	216855057	A	0.037	0.167	0.13	0.046	0.021
rs922716	1	216924637	T	0.37	0.324	0.046	0.002	0.001
rs17576663	1	217159111	T	0.093	0.042	0.051	0.01	0.005
rs11118183	1	217202608	A	0.032	0.014	0.018	0.004	0.002
rs2791559	1	217655426	G	0.444	0.259	0.185	0.038	0.019
rs1009859	1	217858445	A	0.349	0.125	0.224	0.069	0.037	rs1009859
rs17605760	1	217877109	A	0.06	0.046	0.014	0.001	0
rs2008602	1	218098941	A	0.706	0.042	0.665	0.472	0.302
rs1776049	1	218109946	C	0.894	0.912	0.019	0.001	0
rs2378330	1	218145245	A	0.257	0.495	0.238	0.06	0.029
rs10495141	1	218178079	C	0.014	0.19	0.176	0.085	0.041	rs10495141
rs2647442	1	218184473	A	0.458	0.182	0.276	0.088	0.045
rs34406824	1	218300019	C	0.042	0.111	0.069	0.017	0.008
rs17007491	1	218567414	C	0.176	0.023	0.153	0.065	0.042
rs12031397	1	218610068	T	0.102	0.019	0.083	0.03	0.019
rs2642431	1	219059556	T	0.11	0.079	0.031	0.003	0.001
rs2807880	1	219109626	T	0.199	0.019	0.181	0.084	0.057
rs2807873	1	219180246	T	0.292	0.208	0.083	0.009	0.005
rs2992650	1	219214335	G	0.44	0.505	0.065	0.004	0.002
rs6696174	1	219271136	A	0.579	0.306	0.273	0.076	0.037	rs6696174
rs1417919	1	219488068	T	0.014	0.269	0.254	0.133	0.065
rs1380251	1	219635798	A	0.069	0.023	0.046	0.012	0.007
rs17010134	1	219724431	A	0.037	0.023	0.014	0.002	0.001
rs6670514	1	219959288	C	0.241	0.593	0.352	0.127	0.061
rs17490808	1	219965978	A	0.408	0.264	0.144	0.023	0.012
rs11118948	1	220342651	C	0.213	0.088	0.125	0.031	0.016
rs17162993	1	220496286	T	0.088	0.232	0.144	0.038	0.018
rs17507835	1	220620525	T	0.482	0.468	0.014	0	0
rs1890071	1	220695292	T	0.412	0.472	0.06	0.004	0.002
rs17163185	1	220784321	C	0.269	0.315	0.046	0.003	0.001
rs17464836	1	220828751	C	0.115	0.069	0.045	0.006	0.003
rs17163487	1	221027376	C	0.222	0.014	0.208	0.104	0.074
rs4846777	1	221037655	T	0.444	0.412	0.032	0.001	0.001	rs4846777
rs17479483	1	221271251	A	0.171	0.144	0.028	0.001	0.001
rs946511	1	221280590	A	0.312	0.208	0.104	0.014	0.007
rs851148	1	221464387	G	0.028	0.065	0.037	0.008	0.004	rs851148
rs12401923	1	221696090	T	0.079	0.152	0.074	0.013	0.006
rs6678365	1	222090357	T	0.082	0.153	0.071	0.012	0.006
rs12027539	1	222130594	T	0.736	0.287	0.449	0.202	0.101
rs4654001	1	222464600	T	0.051	0.019	0.032	0.008	0.004
rs1004222	1	222955255	A	0.032	0.014	0.018	0.004	0.002
rs6690131	1	222970446	G	0.248	0.255	0.007	0	0
rs753720	1	222977739	G	0.349	0.315	0.034	0.001	0.001
rs1316883	1	223067267	A	0.083	0.014	0.069	0.026	0.016
rs581675	1	223530395	G	0.098	0.125	0.027	0.002	0.001
rs12077115	1	223991334	G	0.269	0.176	0.093	0.012	0.006
rs360074	1	224157773	G	0.56	0.194	0.365	0.142	0.074
rs2377027	1	224487159	G	0.612	0.338	0.274	0.075	0.037
rs6667555	1	224865089	A	0.287	0.495	0.208	0.046	0.022
rs10495246	1	224893107	A	0.102	0.042	0.06	0.014	0.007
rs12076436	1	224902700	A	0.153	0.014	0.139	0.063	0.043
rs12405828	1	225171430	A	0.436	0.227	0.209	0.049	0.025
rs12132916	1	225679492	T	0.259	0.111	0.148	0.036	0.019	rs12132916
rs7541048	1	226110119	T	0.028	0.102	0.074	0.023	0.011
rs241323	1	226983674	A	0.088	0.088	0	0	0
rs609384	1	227178793	T	0.329	0.019	0.31	0.168	0.118
rs17140127	1	227310310	T	0.146	0.398	0.252	0.08	0.037
rs6587332	1	227589165	T	0.429	0.282	0.147	0.024	0.012
rs12049351	1	227784624	G	0.208	0.324	0.116	0.017	0.008
rs4272661	1	227904699	T	0.315	0.389	0.074	0.006	0.003
rs687723	1	227957188	T	0.449	0.264	0.185	0.037	0.019
rs11584183	1	228197335	C	0.197	0.444	0.247	0.07	0.033
rs7513659	1	228293009	A	0.023	0.232	0.208	0.098	0.047
rs1998064	1	228353751	G	0.229	0.296	0.067	0.006	0.003
rs12087152	1	228523290	T	0.028	0.06	0.033	0.006	0.003
rs12726792	1	228540168	A	0.289	0.056	0.233	0.095	0.057
rs853021	1	228688624	C	0.218	0.051	0.167	0.06	0.035
rs853006	1	228719405	T	0.055	0.042	0.013	0.001	0
rs853443	1	228748536	C	0.014	0.051	0.037	0.011	0.005
rs11122558	1	228826766	G	0.787	0.954	0.167	0.062	0.036
rs11122577	1	228914179	A	0.157	0.074	0.083	0.017	0.009
rs16852759	1	229028971	A	0.12	0.094	0.027	0.002	0.001
rs12032403	1	229215921	G	0.083	0.052	0.031	0.004	0.002
rs7545429	1	229218760	T	0.56	0.38	0.18	0.033	0.016
rs9431644	1	229336971	G	0.023	0.463	0.44	0.263	0.131
rs6689582	1	229350751	G	0.326	0.111	0.215	0.067	0.036
rs9431947	1	229368979	C	0.093	0.252	0.16	0.045	0.021
rs12024993	1	229384810	C	0.069	0.444	0.375	0.184	0.088
rs12089527	1	229508555	A	0.995	0.916	0.08	0.037	0.018
rs1934909	1	229917902	T	0.188	0.069	0.119	0.031	0.017	rs1934909
rs12091717	1	229960687	G	0.833	0.875	0.042	0.003	0.002
rs1998406	1	229996579	G	0.227	0.361	0.134	0.022	0.01
rs16855093	1	230023959	T	0.046	0.056	0.009	0	0
rs1407600	1	230070174	G	0.131	0.318	0.187	0.05	0.023
rs1407599	1	230094534	T	0.31	0.227	0.083	0.009	0.004
rs973607	1	230096488	A	0.125	0.144	0.019	0.001	0
rs12137417	1	230152776	A	0.179	0.069	0.11	0.028	0.015
rs4266866	1	230165482	G	0.178	0.255	0.077	0.009	0.004
rs16856199	1	230220735	A	0.023	0.338	0.315	0.168	0.082	rs16856199
rs9658966	1	230487885	A	0.234	0.088	0.146	0.039	0.021	rs9658966
rs789366	1	230567941	G	0.284	0.102	0.183	0.053	0.029
rs3131811	1	230574239	G	0.702	0.301	0.401	0.161	0.08
rs10495320	1	230601993	T	0.023	0.023	0	0	0
rs7548669	1	230713478	T	0.032	0.116	0.083	0.025	0.012
rs17805885	1	230808649	A	0.22	0.019	0.201	0.096	0.066
rs12565544	1	230844624	G	0.037	0.019	0.019	0.003	0.002
rs9424572	1	230852310	G	0.358	0.162	0.196	0.05	0.026
rs10910652	1	231261708	T	0.232	0.574	0.343	0.122	0.059
rs10797602	1	231311513	G	0.125	0.218	0.093	0.015	0.007
rs12082991	1	231334710	A	0.065	0.097	0.032	0.004	0.002
rs1125642	1	231345972	G	0.625	0.218	0.407	0.17	0.088
rs1294253	1	231570498	T	0.209	0.154	0.055	0.005	0.002
rs780240	1	231747186	C	0.271	0.366	0.095	0.01	0.005
rs1390969	1	231756728	A	0.079	0.116	0.037	0.004	0.002
rs6668792	1	231848675	A	0.234	0.194	0.039	0.002	0.001
rs6424220	1	231879941	A	0.023	0.116	0.093	0.033	0.015
rs7547933	1	232016899	A	0.148	0.222	0.074	0.009	0.004
rs6685925	1	232033034	A	0.243	0.014	0.229	0.117	0.084
rs2067795	1	232331095	A	0.033	0.232	0.199	0.086	0.041	rs2067795
rs12075141	1	232539705	G	0.037	0.236	0.199	0.084	0.039
rs2991957	1	232559638	G	0.225	0.148	0.077	0.01	0.005
rs6676815	1	232626020	G	0.239	0.167	0.072	0.008	0.004
rs4920251	1	232665299	G	0.681	0.944	0.264	0.114	0.068
rs12729163	1	232846170	A	0.194	0.116	0.079	0.012	0.006
rs3888368	1	232905188	C	0.174	0.472	0.298	0.101	0.048	rs3888368
rs2587531	1	232959420	T	0.505	0.218	0.287	0.089	0.045
rs2802953	1	233081267	T	0.357	0.558	0.201	0.041	0.02
rs2244398	1	233163795	G	0.564	0.412	0.152	0.023	0.011
rs6586362	1	233186244	G	0.56	0.31	0.25	0.064	0.031
rs9659229	1	233318007	G	0.083	0.458	0.376	0.179	0.085
rs291371	1	233759728	G	0.417	0.269	0.148	0.024	0.012
rs2774327	1	233825193	A	0.353	0.347	0.006	0	0
rs34697709	1	234142258	A	0.275	0.037	0.238	0.108	0.068
rs4660126	1	234144401	G	0.306	0.273	0.033	0.001	0.001
rs746997	1	234261804	A	0.716	0.25	0.466	0.217	0.11
rs10802244	1	234359291	C	0.518	0.319	0.199	0.041	0.02
rs2463198	1	234599870	A	0.273	0.435	0.162	0.029	0.014
rs7512191	1	234688147	T	0.383	0.232	0.152	0.027	0.013	rs7512191
rs1266388	1	234691913	A	0.234	0.644	0.41	0.17	0.083
rs10925158	1	234752676	A	0.119	0.269	0.149	0.036	0.017
rs707207	1	234956312	G	0.075	0.15	0.075	0.014	0.006
rs12048046	1	234978680	C	0.083	0.162	0.079	0.014	0.007
rs7411668	1	235160320	T	0.037	0.065	0.028	0.004	0.002
rs16834617	1	235183195	C	0.014	0.125	0.111	0.048	0.023	rs16834617
rs1252126	1	235196919	C	0.343	0.044	0.299	0.143	0.089
rs10925310	1	235317628	C	0.019	0.102	0.083	0.031	0.014
rs12092816	1	235350363	T	0.023	0.065	0.042	0.01	0.005
rs6657602	1	235374224	C	0.079	0.13	0.051	0.007	0.003
rs1337799	1	235386401	G	0.015	0.094	0.08	0.031	0.014
rs1842079	1	235691820	A	0.213	0.093	0.12	0.028	0.015
rs1717783	1	235840050	G	0.404	0.162	0.242	0.072	0.038
rs512336	1	235855940	A	0.101	0.271	0.17	0.048	0.022	rs512336
rs489969	1	235879322	G	0.596	0.329	0.268	0.072	0.035
rs10925490	1	235894269	G	0.074	0.019	0.056	0.018	0.01
rs3766887	1	236006535	A	0.157	0.204	0.046	0.004	0.002	rs3766887
rs10495403	1	236058683	T	0.018	0.079	0.06	0.02	0.009
rs16835904	1	236063877	T	0.093	0.389	0.296	0.12	0.056
rs2790365	1	236119545	A	0.631	0.111	0.52	0.289	0.164
rs1565430	1	236150818	A	0.257	0.13	0.127	0.026	0.013
rs2499601	1	236171518	C	0.537	0.292	0.245	0.062	0.031	rs2499601
rs16836628	1	236500739	T	0.232	0.199	0.032	0.002	0.001	rs16836628
rs10802693	1	236705948	A	0.395	0.556	0.161	0.026	0.012
rs4269763	1	236759564	T	0.346	0.153	0.193	0.05	0.026
rs10802704	1	236766283	C	0.032	0.236	0.204	0.09	0.042
rs12073479	1	236791281	A	0.028	0.056	0.028	0.005	0.002
rs560406	1	236801805	G	0.014	0.329	0.315	0.175	0.087
rs7546888	1	236893829	G	0.151	0.25	0.099	0.015	0.007
rs1396901	1	237282397	T	0.159	0.079	0.08	0.015	0.008
rs10495439	1	237349926	C	0.115	0.213	0.098	0.018	0.008
rs10495434	1	237540588	T	0.101	0.19	0.089	0.016	0.007	rs10495434
rs7527723	1	237974043	G	0.037	0.157	0.12	0.041	0.019
rs7536133	1	238055472	T	0.211	0.171	0.04	0.003	0.001
rs12138860	1	238056371	G	0.083	0.069	0.014	0.001	0
rs3738435	1	238137226	C	0.171	0.232	0.06	0.006	0.003
rs6666471	1	238158388	G	0.606	0.467	0.138	0.019	0.009
rs12077571	1	238200369	A	0.661	0.292	0.369	0.136	0.068
rs7539606	1	238223709	G	0.087	0.116	0.029	0.002	0.001
rs6429179	1	238300945	A	0.037	0.556	0.519	0.322	0.161
rs11810574	1	238350359	G	0.069	0.153	0.084	0.018	0.008
rs12144941	1	238727657	T	0.463	0.273	0.19	0.039	0.019
rs12029786	1	238765334	C	0.212	0.306	0.093	0.011	0.005
rs4659986	1	238866166	T	0.651	0.319	0.332	0.11	0.054
rs2185288	1	238866739	C	0.107	0.122	0.015	0.001	0
rs7545099	1	238866965	A	0.055	0.327	0.272	0.12	0.056
rs10926329	1	238912277	A	0.458	0.079	0.38	0.183	0.107
rs4564133	1	238919248	A	0.315	0.162	0.153	0.032	0.016
rs16840500	1	238937066	T	0.078	0.116	0.038	0.004	0.002
rs10495476	1	239073576	C	0.262	0.468	0.206	0.046	0.022	rs10495476
rs1380304	1	239083316	C	0.257	0.231	0.026	0.001	0
rs187783	1	239119745	T	0.528	0.38	0.148	0.022	0.011
rs12403597	1	239240390	C	0.107	0.098	0.008	0	0
rs10926416	1	239356419	A	0.136	0.046	0.089	0.024	0.013
rs12567677	1	239393217	G	0.372	0.023	0.349	0.192	0.132
rs6675503	1	239393509	T	0.097	0.12	0.023	0.001	0.001
rs7531569	1	239534941	C	0.514	0.769	0.255	0.07	0.036
rs12728584	1	239543314	A	0.088	0.06	0.028	0.003	0.001
rs11803714	1	239570024	G	0.028	0.079	0.051	0.013	0.006
rs12071898	1	239571169	T	0.196	0.301	0.105	0.015	0.007
rs9651080	1	239602588	T	0.227	0.098	0.129	0.03	0.016
rs1592072	1	239605732	C	0.613	0.398	0.215	0.046	0.022
rs1539100	1	239652641	T	0.042	0.384	0.343	0.175	0.084
rs2050504	1	239774362	T	0.468	0.144	0.324	0.124	0.066
rs616593	1	239835240	C	0.357	0.5	0.144	0.021	0.01
rs646355	1	239835253	A	0.306	0.014	0.292	0.158	0.115
rs12141288	1	239866828	C	0.083	0.125	0.042	0.005	0.002
rs6663223	1	239876519	C	0.282	0.241	0.042	0.002	0.001
rs6661311	1	239903600	A	0.615	0.31	0.305	0.093	0.046
rs7414398	1	239916053	C	0.139	0.144	0.005	0	0
rs11581448	1	240076439	G	0.472	0.292	0.181	0.035	0.017
rs6703812	1	240149519	T	0.482	0.38	0.102	0.011	0.005
rs871243	1	240264827	A	0.136	0.065	0.071	0.014	0.007
rs6661457	1	240268921	G	0.171	0.148	0.023	0.001	0
rs316857	1	240437387	T	0.204	0.042	0.162	0.061	0.036
rs10737877	1	240482211	G	0.269	0.125	0.144	0.033	0.017
rs6429343	1	240492118	C	0.648	0.236	0.412	0.172	0.088
rs3863747	1	240543878	G	0.216	0.491	0.275	0.083	0.039
rs12082086	1	240703058	G	0.046	0.07	0.024	0.003	0.001
rs949634	1	240763654	G	0.321	0.097	0.224	0.076	0.042
rs11804678	1	240768190	A	0.092	0.083	0.008	0	0
rs4658489	1	240834574	T	0.477	0.153	0.324	0.122	0.065
rs12403010	1	240908705	C	0.431	0.181	0.25	0.074	0.038	rs12403010
rs10926835	1	240958452	G	0.329	0.407	0.079	0.007	0.003
rs2502324	1	241176471	G	0.421	0.287	0.134	0.02	0.01
rs10803138	1	241621842	A	0.262	0.259	0.002	0	0
rs472276	1	242179229	G	0.436	0.532	0.097	0.009	0.004
rs7514371	1	242259051	C	0.079	0.097	0.018	0.001	0
rs2486535	1	242260862	C	0.486	0.903	0.417	0.205	0.117
rs2353097	1	242295322	C	0.289	0.218	0.071	0.007	0.003	rs2353097
rs2454234	1	242323168	G	0.329	0.681	0.352	0.124	0.061	rs2454234
rs10927144	1	242376403	T	0.463	0.028	0.436	0.256	0.173
rs6696223	1	242438920	T	0.358	0.19	0.168	0.035	0.018
rs879067	1	242459439	C	0.468	0.565	0.097	0.009	0.005
rs651292	1	242560851	G	0.694	0.412	0.282	0.081	0.039
rs658757	1	242566392	A	0.349	0.574	0.226	0.051	0.025
rs3101468	1	242644181	A	0.148	0.107	0.042	0.004	0.002
rs2653151	1	242864565	T	0.101	0.13	0.029	0.002	0.001
rs4351623	1	242990765	C	0.477	0.431	0.046	0.002	0.001
rs2047762	1	242991598	C	0.055	0.13	0.075	0.017	0.008
rs9727042	1	243005121	T	0.138	0.667	0.529	0.291	0.144	rs9727042
rs12563196	1	243145127	A	0.047	0.06	0.014	0.001	0	rs12563196
rs2172955	1	243150877	A	0.193	0.565	0.372	0.147	0.071
rs6429513	1	243179143	C	0.103	0.449	0.346	0.15	0.071
rs7524785	1	243189271	A	0.349	0.64	0.291	0.085	0.041
rs2365082	1	243398806	G	0.051	0.435	0.384	0.2	0.096
rs7527554	1	243437649	A	0.101	0.139	0.038	0.003	0.002
rs12562582	1	243536117	T	0.051	0.037	0.014	0.001	0.001
rs1687098	1	243660791	A	0.165	0.222	0.057	0.005	0.002
rs4658776	1	243684005	A	0.197	0.292	0.095	0.012	0.006
rs1093932	1	243692901	T	0.179	0.074	0.105	0.025	0.013
rs1111815	1	243716274	G	0.656	0.245	0.411	0.17	0.086	rs1111815
rs2363902	1	243721248	T	0.468	0.088	0.38	0.18	0.104
rs7518092	1	243765857	A	0.468	0.357	0.111	0.013	0.006
rs7536825	1	243769907	T	0.587	0.458	0.129	0.017	0.008
rs12126922	1	243784086	C	0.62	0.861	0.241	0.075	0.04
rs1621632	1	243784321	A	0.222	0.14	0.082	0.011	0.006
rs6663746	1	243810207	T	0.372	0.537	0.165	0.028	0.013
rs1715794	1	243834835	T	0.45	0.417	0.033	0.001	0.001
rs12042340	1	243846153	T	0.248	0.028	0.22	0.102	0.066
rs10802302	1	244180765	G	0.139	0.75	0.611	0.378	0.194
rs4142898	1	244183814	C	0.06	0.363	0.304	0.138	0.065
rs10924471	1	244287850	A	0.023	0.116	0.093	0.033	0.015
rs6692380	1	244377371	G	0.093	0.06	0.032	0.004	0.002
rs12038162	1	244420557	T	0.074	0.051	0.023	0.002	0.001
rs12021626	1	244666369	G	0.333	0.28	0.053	0.003	0.002
rs4130648	1	244896239	T	0.353	0.454	0.101	0.01	0.005
rs12065117	1	245021611	T	0.065	0.033	0.032	0.006	0.003
rs6693529	1	245024684	T	0.222	0.134	0.088	0.013	0.007
rs10924848	1	245059321	A	0.367	0.357	0.011	0	0
rs6657577	1	245556930	G	0.019	0.296	0.278	0.145	0.071
rs10924987	1	245557766	T	0.229	0.238	0.009	0	0
rs4925639	1	245611390	A	0.245	0.5	0.255	0.069	0.033	rs4925639
rs4925546	1	245669591	A	0.377	0.341	0.036	0.001	0.001	rs4925546
rs4353135	1	245683659	G	0.266	0.171	0.095	0.013	0.007
rs10436938	1	245772977	A	0.306	0.083	0.222	0.079	0.044
rs4925735	1	246066942	C	0.175	0.037	0.137	0.05	0.029
rs11204524	1	246089002	C	0.243	0.453	0.21	0.049	0.023
rs1591922	1	246667943	G	0.117	0.085	0.032	0.003	0.001
rs11205401	1	247044698	G	0.185	0.29	0.105	0.015	0.007
rs4926500	1	247134313	C	0.023	0.181	0.158	0.068	0.032
rs2685257	2	443432	A	0.147	0.491	0.344	0.136	0.065
rs6729656	2	445683	T	0.051	0.12	0.07	0.016	0.007
rs12714409	2	586532	T	0.137	0.5	0.363	0.152	0.072	rs12714409
rs13404274	2	705029	C	0.092	0.176	0.084	0.015	0.007
rs4246572	2	1137224	T	0.046	0.449	0.403	0.218	0.106
rs9750959	2	1261128	T	0.124	0.315	0.191	0.053	0.025
rs13011951	2	1297420	G	0.116	0.088	0.028	0.002	0.001
rs13387242	2	1355028	G	0.317	0.607	0.29	0.085	0.041
rs2071401	2	1396146	T	0.131	0.134	0.004	0	0
rs2071403	2	1396251	A	0.459	0.306	0.153	0.025	0.012
rs11127330	2	1600683	T	0.596	0.171	0.425	0.191	0.101
rs9679266	2	1604735	A	0.248	0.333	0.086	0.009	0.004	rs9679266
rs1477496	2	1637557	C	0.11	0.403	0.293	0.112	0.053
rs1897477	2	1993140	G	0.142	0.051	0.091	0.024	0.013	rs1897477
rs1540379	2	2221870	C	0.587	0.407	0.181	0.033	0.016	rs1540379
rs11127348	2	2473921	T	0.161	0.028	0.133	0.052	0.032
rs1706866	2	2499819	A	0.44	0.125	0.315	0.122	0.067
rs4853930	2	2508129	A	0.142	0.093	0.05	0.006	0.003	rs4853930
rs17247006	2	2511991	A	0.115	0.079	0.036	0.004	0.002
rs4853800	2	2512210	T	0.39	0.357	0.033	0.001	0.001
rs12618856	2	2515922	T	0.303	0.023	0.28	0.143	0.098
rs7606812	2	2527635	G	0.055	0.12	0.065	0.013	0.006	rs7606812
rs2674226	2	2568467	T	0.243	0.25	0.007	0	0
rs17040195	2	2626523	A	0.31	0.042	0.269	0.124	0.078
rs719875	2	2633738	A	0.069	0.042	0.027	0.004	0.002
rs1466155	2	2637107	A	0.11	0.107	0.004	0	0
rs6714525	2	2678847	A	0.065	0.178	0.113	0.03	0.014
rs12620694	2	2742058	A	0.211	0.162	0.049	0.004	0.002
rs10200528	2	2806586	A	0.193	0.213	0.02	0.001	0
rs13020509	2	2865858	T	0.579	0.819	0.24	0.068	0.035
rs4853951	2	2921903	G	0.069	0.315	0.246	0.098	0.046
rs1406534	2	3008942	A	0.528	0.218	0.31	0.103	0.052
rs744334	2	3084718	A	0.491	0.324	0.167	0.029	0.014
rs7570482	2	3088347	T	0.051	0.139	0.088	0.023	0.01
rs1993249	2	3088818	A	0.317	0.374	0.057	0.004	0.002
rs965273	2	3104578	C	0.693	0.232	0.461	0.214	0.11
rs11675522	2	3130664	C	0.606	0.435	0.17	0.029	0.014
rs7576886	2	3643320	A	0.344	0.394	0.05	0.003	0.001
rs6731113	2	3737205	C	0.032	0.144	0.111	0.039	0.018
rs12467066	2	3861002	C	0.125	0.046	0.079	0.02	0.011
rs6755608	2	3892003	T	0.349	0.208	0.14	0.024	0.012
rs953648	2	3992749	C	0.367	0.079	0.288	0.12	0.069
rs7606619	2	4291324	G	0.028	0.126	0.099	0.034	0.016
rs1518845	2	4319430	C	0.38	0.028	0.352	0.191	0.128	rs1518845
rs12477417	2	4341941	G	0.262	0.051	0.211	0.084	0.05
rs11123645	2	4350678	G	0.147	0.5	0.353	0.143	0.068
rs35704616	2	4372315	C	0.126	0.088	0.038	0.004	0.002
rs666571	2	4492176	T	0.799	0.991	0.192	0.098	0.072	rs666571
rs12469286	2	4554858	T	0.069	0.157	0.089	0.02	0.009
rs1479237	2	4619354	C	0.128	0.06	0.068	0.014	0.007	rs1479237
rs12464169	2	4952823	C	0.175	0.308	0.134	0.024	0.011	rs12464169
rs6422705	2	4953828	T	0.051	0.134	0.084	0.021	0.01
rs16863421	2	5210103	T	0.042	0.107	0.065	0.015	0.007
rs13421030	2	5221466	T	0.239	0.199	0.039	0.002	0.001
rs4233857	2	5403661	G	0.402	0.369	0.033	0.001	0.001
rs6727285	2	5405907	G	0.367	0.579	0.212	0.045	0.022
rs10210998	2	5439078	T	0.184	0.301	0.117	0.019	0.009
rs10184974	2	5477579	T	0.262	0.088	0.174	0.052	0.028
rs17291890	2	5477854	C	0.28	0.069	0.21	0.077	0.044
rs12612570	2	5603038	G	0.102	0.069	0.033	0.003	0.002
rs10201031	2	5728643	G	0.078	0.292	0.214	0.076	0.035
rs10929778	2	5783398	T	0.404	0.449	0.045	0.002	0.001
rs1896826	2	5908339	G	0.404	0.343	0.061	0.004	0.002	rs1896826
rs7586540	2	5970202	G	0.161	0.019	0.142	0.062	0.041
rs7565497	2	5984393	T	0.156	0.38	0.224	0.064	0.03
rs6733474	2	6212975	A	0.051	0.505	0.454	0.257	0.126
rs12463730	2	6247425	T	0.12	0.097	0.023	0.001	0.001
rs2044649	2	6264077	A	0.569	0.421	0.148	0.022	0.01
rs1562623	2	6352106	G	0.991	0.764	0.227	0.12	0.059
rs1870130	2	6501614	G	0.225	0.338	0.113	0.016	0.007
rs306188	2	6502866	T	0.266	0.065	0.201	0.073	0.042
rs6431809	2	6600521	C	0.064	0.171	0.107	0.028	0.013
rs1471129	2	6600539	T	0.083	0.301	0.218	0.077	0.036
rs1159673	2	6623910	C	0.142	0.255	0.112	0.02	0.009
rs1020854	2	6718840	T	0.088	0.051	0.037	0.005	0.003
rs1857825	2	6730433	G	0.271	0.222	0.048	0.003	0.002
rs308003	2	6753810	G	0.307	0.389	0.082	0.007	0.003
rs16865600	2	6856797	A	0.312	0.398	0.086	0.008	0.004	rs16865600
rs10495544	2	6873584	C	0.307	0.269	0.039	0.002	0.001	rs10495544
rs6431834	2	6875835	T	0.092	0.454	0.362	0.165	0.078	rs6431834
rs771172	2	6885394	G	0.119	0.222	0.103	0.019	0.009
rs13027642	2	6997905	A	0.395	0.282	0.112	0.014	0.007
rs771306	2	6999238	T	0.055	0.537	0.482	0.279	0.137
rs17669966	2	7154020	G	0.06	0.019	0.041	0.011	0.006
rs6746186	2	7167029	A	0.064	0.264	0.2	0.073	0.034
rs4669144	2	7227687	G	0.093	0.046	0.046	0.008	0.004
rs7595959	2	7438593	G	0.395	0.634	0.24	0.058	0.028
rs1367273	2	7483477	A	0.083	0.028	0.055	0.014	0.008
rs16866239	2	7485118	G	0.019	0.205	0.186	0.087	0.042
rs2043075	2	7500213	A	0.138	0.12	0.017	0.001	0
rs16866462	2	7874631	C	0.073	0.028	0.046	0.011	0.006	rs16866462
rs17432550	2	7974335	C	0.078	0.023	0.055	0.016	0.009
rs40997	2	8016854	C	0.766	0.949	0.183	0.069	0.04
rs23576	2	8017374	G	0.738	0.862	0.124	0.024	0.012
rs6705286	2	8079744	A	0.014	0.269	0.255	0.134	0.066
rs11683546	2	8207957	A	0.154	0.023	0.131	0.053	0.034
rs35254689	2	8462397	G	0.353	0.014	0.339	0.192	0.14
rs6744484	2	8467361	G	0.115	0.093	0.022	0.001	0.001	rs6744484
rs6735600	2	8514325	T	0.252	0.315	0.063	0.005	0.002
rs10495559	2	8531732	G	0.385	0.597	0.212	0.045	0.022
rs6735529	2	8531835	A	0.188	0.023	0.165	0.072	0.047
rs6733104	2	8538613	C	0.262	0.194	0.067	0.006	0.003
rs1007832	2	8601944	T	0.789	0.25	0.539	0.291	0.148	rs1007832
rs345901	2	8609290	G	0.262	0.384	0.123	0.017	0.008
rs1370644	2	8852372	G	0.321	0.213	0.108	0.015	0.007	rs1370644
rs6431966	2	8899545	T	0.074	0.176	0.102	0.024	0.011
rs10495561	2	9066695	C	0.078	0.065	0.013	0.001	0
rs968265	2	9215004	T	0.032	0.222	0.19	0.081	0.038
rs4669378	2	9232934	T	0.5	0.245	0.255	0.069	0.035
rs10519965	2	9269833	G	0.995	0.801	0.195	0.103	0.052
rs10179642	2	9601147	C	0.174	0.199	0.025	0.001	0
rs13417081	2	9687501	G	0.651	0.486	0.165	0.028	0.013
rs4669402	2	9696864	C	0.092	0.097	0.006	0	0
rs1976902	2	9704582	G	0.339	0.431	0.091	0.009	0.004
rs16867104	2	9705954	T	0.096	0.037	0.059	0.014	0.008	rs16867104
rs2357266	2	9841838	A	0.284	0.245	0.039	0.002	0.001
rs16867170	2	9865926	G	0.078	0.199	0.121	0.031	0.014	rs16867170
rs908295	2	9871400	A	0.165	0.014	0.151	0.07	0.048	rs908295
rs4444493	2	10110629	A	0.133	0.019	0.115	0.047	0.03
rs11897268	2	10157626	A	0.156	0.157	0.001	0	0
rs13389178	2	10219068	T	0.037	0.162	0.125	0.044	0.02
rs16856013	2	10294563	A	0.229	0.107	0.123	0.027	0.014
rs16856020	2	10301740	T	0.098	0.218	0.12	0.027	0.012
rs2110638	2	10325386	G	0.229	0.218	0.012	0	0
rs6707453	2	10326055	G	0.298	0.125	0.173	0.045	0.024
rs2884208	2	10358438	T	0.358	0.157	0.2	0.052	0.027
rs16856119	2	10385274	T	0.073	0.037	0.036	0.006	0.003
rs12105400	2	10385948	T	0.073	0.264	0.191	0.065	0.03
rs11888704	2	10447776	T	0.119	0.375	0.256	0.088	0.041
rs11694911	2	10490649	T	0.119	0.093	0.027	0.002	0.001
rs13013488	2	10574476	T	0.179	0.282	0.104	0.015	0.007
rs1641153	2	10593000	T	0.404	0.319	0.084	0.008	0.004
rs4669589	2	10606532	G	0.046	0.134	0.088	0.024	0.011
rs736725	2	10607340	C	0.519	0.894	0.375	0.169	0.095	rs736725
rs4614910	2	10746867	G	0.284	0.449	0.165	0.029	0.014
rs11678309	2	10793873	A	0.225	0.255	0.03	0.001	0.001
rs902133	2	10875636	A	0.018	0.023	0.005	0	0	rs902133
rs12471762	2	10875709	T	0.206	0.028	0.178	0.077	0.049
rs13387062	2	10904566	T	0.156	0.144	0.013	0	0
rs11888247	2	10926832	A	0.439	0.574	0.135	0.018	0.009
rs11692121	2	10933258	G	0.311	0.578	0.266	0.072	0.035
rs2091817	2	10964089	G	0.72	0.241	0.48	0.23	0.118
rs6432152	2	10986226	T	0.074	0.315	0.241	0.092	0.043
rs13011038	2	10989584	T	0.106	0.056	0.05	0.008	0.004
rs6754193	2	11004232	T	0.041	0.537	0.496	0.299	0.148
rs10202946	2	11010881	C	0.197	0.213	0.016	0	0
rs6741453	2	11017502	G	0.561	0.299	0.262	0.07	0.035
rs4669654	2	11020947	G	0.142	0.319	0.177	0.044	0.021
rs6748518	2	11024696	G	0.161	0.398	0.238	0.07	0.033
rs735206	2	11069048	G	0.381	0.37	0.01	0	0
rs7568379	2	11154570	T	0.431	0.208	0.223	0.057	0.029
rs11892684	2	11176052	A	0.092	0.014	0.078	0.03	0.019
rs10495579	2	11190027	G	0.252	0.019	0.234	0.117	0.081
rs9679729	2	11443930	A	0.023	0.259	0.236	0.115	0.055
rs6432202	2	11535973	C	0.046	0.278	0.232	0.099	0.047
rs892868	2	11674474	C	0.564	0.15	0.415	0.187	0.101
rs7567094	2	11704690	C	0.229	0.194	0.035	0.002	0.001
rs11690767	2	11710308	T	0.055	0.032	0.023	0.003	0.002
rs2278513	2	11835356	C	0.615	0.136	0.479	0.245	0.134
rs7587836	2	11840306	G	0.174	0.134	0.04	0.003	0.002
rs2577262	2	11856397	G	0.665	0.185	0.48	0.236	0.124
rs3749071	2	11906288	T	0.234	0.241	0.007	0	0
rs2716623	2	11914961	T	0.023	0.074	0.051	0.014	0.007
rs12991695	2	11920305	A	0.509	0.375	0.134	0.018	0.009
rs6721143	2	12040248	C	0.216	0.324	0.109	0.015	0.007
rs10182700	2	12168910	C	0.156	0.433	0.277	0.092	0.043
rs3863942	2	12200951	C	0.33	0.259	0.071	0.006	0.003
rs1898600	2	12430485	C	0.083	0.103	0.02	0.001	0.001
rs10929811	2	12512866	G	0.248	0.315	0.067	0.006	0.003
rs16799	2	12563562	T	0.408	0.167	0.242	0.071	0.037
rs7607490	2	12768571	A	0.064	0.222	0.158	0.051	0.024
rs6740818	2	12815798	T	0.079	0.13	0.051	0.007	0.003
rs779369	2	12983971	C	0.463	0.38	0.083	0.007	0.003
rs7607052	2	12986530	C	0.528	0.269	0.259	0.07	0.035
rs1568070	2	13048314	G	0.339	0.134	0.205	0.058	0.031
rs13030040	2	13053678	G	0.178	0.093	0.085	0.015	0.008
rs2220043	2	13219430	G	0.018	0.097	0.079	0.029	0.013
rs16859982	2	13247664	G	0.018	0.31	0.292	0.155	0.076
rs768912	2	13537462	T	0.101	0.194	0.094	0.017	0.008
rs10929869	2	13633992	A	0.037	0.264	0.227	0.101	0.048	rs10929869
rs1588477	2	13809543	C	0.014	0.024	0.01	0.001	0.001
rs17312849	2	13976875	T	0.107	0.111	0.005	0	0
rs13385255	2	14037840	T	0.046	0.482	0.435	0.244	0.119
rs360481	2	14129817	T	0.262	0.102	0.16	0.043	0.023
rs16861615	2	14381272	G	0.055	0.014	0.041	0.013	0.007
rs7568703	2	15008255	T	0.509	0.148	0.361	0.148	0.079
rs6432494	2	15020290	C	0.206	0.06	0.145	0.046	0.026
rs10180512	2	15186292	C	0.294	0.347	0.054	0.003	0.002
rs2193908	2	15200022	T	0.046	0.051	0.005	0	0
rs11681691	2	15298984	A	0.124	0.139	0.015	0	0
rs807576	2	15721907	C	0.14	0.051	0.089	0.023	0.013
rs6743397	2	15743458	T	0.991	0.94	0.051	0.019	0.009
rs11680265	2	15899874	A	0.064	0.028	0.036	0.008	0.004
rs1896495	2	15933388	A	0.17	0.042	0.128	0.043	0.025
rs2380711	2	16012168	C	0.704	0.398	0.306	0.094	0.046
rs6716719	2	16086822	A	0.216	0.412	0.196	0.045	0.021
rs1529404	2	16103905	G	0.326	0.241	0.085	0.009	0.004
rs6531246	2	16225838	A	0.087	0.06	0.027	0.003	0.001
rs12617742	2	16440996	T	0.018	0.014	0.004	0	0
rs10178754	2	16633559	C	0.06	0.19	0.13	0.038	0.018
rs12615844	2	16674645	A	0.087	0.046	0.041	0.007	0.003
rs2193776	2	16681418	T	0.202	0.097	0.105	0.022	0.011
rs16982644	2	16692911	C	0.028	0.069	0.042	0.01	0.004
rs11096709	2	16966596	G	0.262	0.019	0.243	0.123	0.085	rs11096709
rs16982946	2	16978018	C	0.073	0.023	0.05	0.014	0.008
rs12620194	2	17011485	C	0.018	0.023	0.005	0	0
rs9306859	2	17873277	A	0.171	0.019	0.153	0.068	0.045
rs16984349	2	18142831	G	0.028	0.042	0.014	0.002	0.001
rs2345496	2	18180122	A	0.729	0.245	0.484	0.234	0.119
rs2345525	2	18255031	T	0.073	0.153	0.079	0.016	0.007
rs6732003	2	18473862	C	0.161	0.111	0.05	0.005	0.003
rs3912722	2	18501538	C	0.014	0.232	0.218	0.11	0.054
rs7589253	2	18512168	G	0.262	0.301	0.039	0.002	0.001
rs4119150	2	18551015	T	0.389	0.213	0.176	0.037	0.018	rs4119150
rs17751326	2	18576365	G	0.124	0.097	0.027	0.002	0.001
rs11096572	2	19039913	A	0.615	0.398	0.217	0.047	0.023
rs11096575	2	19093076	A	0.037	0.037	0	0	0
rs851386	2	19319677	T	0.133	0.093	0.04	0.004	0.002
rs703297	2	19489299	C	0.491	0.417	0.074	0.006	0.003
rs4666489	2	19550688	G	0.023	0.056	0.033	0.007	0.003
rs6716245	2	19842237	T	0.287	0.088	0.199	0.065	0.036
rs13408664	2	19842846	T	0.051	0.218	0.167	0.06	0.028
rs16987155	2	19909218	A	0.032	0.117	0.085	0.026	0.012
rs7600825	2	19923023	G	0.051	0.569	0.519	0.315	0.156
rs10177060	2	19925524	G	0.807	0.306	0.502	0.255	0.127
rs4035116	2	19942472	T	0.229	0.38	0.15	0.027	0.013	rs4035116
rs16987690	2	20559722	G	0.151	0.514	0.363	0.148	0.07
rs342135	2	20575183	G	0.289	0.171	0.118	0.02	0.01
rs2082871	2	20575781	G	0.339	0.233	0.106	0.014	0.007
rs7340497	2	20660658	A	0.087	0.181	0.093	0.019	0.009
rs16987880	2	20663318	G	0.055	0.028	0.027	0.005	0.002
rs7589105	2	20789144	C	0.303	0.074	0.229	0.085	0.049
rs4971530	2	20908073	A	0.981	0.925	0.056	0.017	0.008
rs11124924	2	21059780	C	0.929	0.875	0.054	0.008	0.004
rs1800478	2	21113641	A	0.014	0.126	0.112	0.049	0.023
rs312046	2	21327992	T	0.339	0.12	0.219	0.068	0.036
rs1157850	2	21358244	G	0.018	0.037	0.019	0.003	0.001
rs13427673	2	21390378	A	0.028	0.134	0.107	0.038	0.018
rs7572961	2	21410479	A	0.014	0.19	0.176	0.085	0.041
rs13427635	2	21545800	G	0.041	0.116	0.074	0.019	0.009
rs6716043	2	22030400	T	0.412	0.574	0.162	0.026	0.013
rs10180600	2	22137491	C	0.018	0.125	0.107	0.043	0.02
rs10193123	2	22863785	C	0.073	0.218	0.144	0.042	0.019
rs6716353	2	22922984	A	0.708	0.352	0.356	0.127	0.062
rs17321444	2	22961621	T	0.171	0.065	0.107	0.027	0.015
rs11124768	2	23030353	C	0.106	0.093	0.013	0	0
rs4665184	2	23037832	G	0.259	0.037	0.222	0.098	0.061
rs10495736	2	23073362	A	0.248	0.037	0.211	0.091	0.057	rs10495736
rs17044859	2	23221744	A	0.018	0.206	0.187	0.088	0.042
rs7566157	2	23436488	C	0.227	0.407	0.181	0.038	0.018
rs17045304	2	23482916	A	0.087	0.037	0.05	0.011	0.006
rs522939	2	23693542	G	0.227	0.051	0.176	0.065	0.038	rs522939
rs497973	2	23718519	A	0.468	0.602	0.134	0.018	0.009
rs2702115	2	24450541	A	0.014	0.046	0.033	0.009	0.004	rs2702115
rs2249387	2	24503305	G	0.633	0.537	0.096	0.009	0.005
rs2304427	2	25455814	T	0.307	0.394	0.086	0.008	0.004
rs10185746	2	25674168	C	0.083	0.278	0.195	0.064	0.03	rs10185746
rs12994424	2	26036646	T	0.096	0.206	0.109	0.023	0.011
rs6714763	2	26514573	C	0.028	0.171	0.144	0.057	0.027
rs2280515	2	26530807	G	0.096	0.083	0.013	0.001	0
rs7604720	2	26591404	A	0.5	0.379	0.122	0.015	0.007
rs4665332	2	26594128	C	0.413	0.306	0.107	0.012	0.006
rs11126565	2	26618359	G	0.312	0.116	0.196	0.057	0.03
rs1275964	2	26746435	G	0.69	0.505	0.185	0.036	0.017
rs1009221	2	26748093	G	0.495	0.449	0.046	0.002	0.001
[truncated: 19,638 more rows]
